# Supplementary material for: Development of an inclusive 580K SNP array and its application for genomic selection and genome-wide association studies in rice
Source: Front Plant Sci. 2022 Oct 24;13:1036177. doi: 10.3389/fpls.2022.1036177 (PMC9637963; doi:10.3389/fpls.2022.1036177)
Supplement: Supplementary file 1 [file DataSheet_1.xlsx]

## Sheet: TableS1
Supplementary table S1. Details of initial priority analysis for SNPs recommendation.
Category	No. of markers designed	No. of Markers recommended at best pconvert
		0.6	0.7	0.8	0.9	Total recommended
japonica SNP	5317863	955853	934447	137652	368179	2396131
japonica INDEL	2228539	367887	370303	13546	5378	757114
Indica SNP	41224	12473	14797	721	1055	29046
Indica INDEL	27435	7250	7743	238	29	15260
Japonica CP_MT SNP	12286	1806	825	17	6	2654
Japonica CP_MT INDEL	3932	538	267	2	0	807
Rufipogon CP_MT SNP	9172	1272	1388	43	0	2703
Rufipogon CP_MT INDEL	2816	294	327	11	0	632
Total		1347373	1330097	152230	374647	3204347

## Sheet: Table S2
Supplementary table S2. Details of genes selected from different sources for SNP chip development.
Division	Terms	Number of genes
Breeding	Bacterial blight resistance	7
	Blast resistance	17
	Circadian clock	8
	Aromatic rice	1
	Flowering	73
	Starch synthesis	67
	Yield	9
	Lipid/Fatty acid	31
	PHS-ABA Hormone	29
	PHS-Germination	6
	Nutrient absorb	72
	Vitamin contents	8
Q-TARO	Bacterial blight resistance	68
	Blast resistance	107
	Cold tolerance	43
	Culm leaf	202
	Drought tolerance	106
	Dwarf	210
	Eating quality	64
	Flowering	73
	Germination dormancy	35
	Insect resistance	11
	Lethality	4
	Lodging resistance	19
	Other disease resistance	6
	Other soil stress tolerance	75
	Other stress resistance	63
	Others	70
	Panicle flower	143
	Root	118
	Salinity tolerance	96
	Seed	88
	Sheath blight resistance	3
	Shoot seedling	54
	Source activity	95
	Sterility	113
	Submergency tolerance	4
Reactome	Abscisic acid-activated signaling pathway	43
	Adenylate cyclase-modulating G-protein coupled receptor signaling pathway	5
	Aromatic amino acid family biosynthetic process, prephenate pathway	1
	Auxin-activated signaling pathway	79
	Blue light signaling pathway	7
	Brassinosteroid mediated signaling pathway	23
	CDP-choline pathway	2
	Cell surface receptor signaling pathway	245
	Cytokinin-activated signaling pathway	40
	Defense response signaling pathway, resistance gene-dependent	5
	Defense response signaling pathway, resistance gene-independent	2
	ERAD pathway	2
	Ethylene-activated signaling pathway	9
	Far-red light signaling pathway	12
	Gibberellic acid mediated signaling pathway	20
	G-protein coupled receptor signaling pathway	14
	G-protein coupled receptor signaling pathway, coupled to S1P second messenger	1
	Hydrogen peroxide mediated signaling pathway	1
	Induced systemic resistance, ethylene mediated signaling pathway	2
	Induced systemic resistance, jasmonic acid mediated signaling pathway	5
	Integrin-mediated signaling pathway	1
	Ionotropic glutamate receptor signaling pathway	22
	Isopentenyl diphosphate biosynthetic process, methylerythritol 4-phosphate pathway	2
	Isopentenyl diphosphate biosynthetic process, mevalonate pathway	4
	Jasmonic acid mediated signaling pathway	10
	Mitochondria-nucleus signaling pathway	2
	Notch signaling pathway	3
	Oxidative photosynthetic carbon pathway	3
	Post-chaperonin tubulin folding pathway	2
	Protein kinase C-activating G-protein coupled receptor signaling pathway	9
	Protein transport to vacuole involved in ubiquitin-dependent protein catabolic process via the multivesicular body sorting pathway	3
	Red or far-red light signaling pathway	1
	Salicylic acid mediated signaling pathway	3
	SREBP signaling pathway	1
	Systemic acquired resistance, salicylic acid mediated signaling pathway	1
	Transmembrane receptor protein serine/threonine kinase signaling pathway	139
	Ubiquitin-dependent ERAD pathway	20
	Ubiquitin-dependent protein catabolic process via the multivesicular body sorting pathway	1
	Ubiquitin-dependent protein catabolic process via the N-end rule pathway	3
Subspecies	Japonica specific genes	2106
Specific	Indica specific genes	688

## Sheet: Table S3
Supplementary table S3. List of accessions used for genotyping with 580K _KNU chip
Classification	KNU ID	CEL filename
BC1F3	80003-1	Axiom_Oryza_000053_A01_80003-1.CEL
BC1F3	80003-2	Axiom_Oryza_000053_B01_80003-2.CEL
BC1F3	80003-3	Axiom_Oryza_000053_C01_80003-3.CEL
BC1F3	80003-4	Axiom_Oryza_000053_D01_80003-4.CEL
BC1F3	80003-5	Axiom_Oryza_000053_E01_80003-5.CEL
BC1F3	80006-1	Axiom_Oryza_000053_F01_80006-1.CEL
BC1F3	80006-2	Axiom_Oryza_000053_G01_80006-2.CEL
BC1F3	80006-3	Axiom_Oryza_000053_H01_80006-3.CEL
BC1F3	80006-4	Axiom_Oryza_000053_A02_80006-4.CEL
BC1F3	80006-5	Axiom_Oryza_000053_B02_80006-5.CEL
BC1F3	80010-1	Axiom_Oryza_000053_C02_80010-1.CEL
BC1F3	80010-2	Axiom_Oryza_000053_D02_80010-2.CEL
BC1F3	80010-3	Axiom_Oryza_000053_E02_80010-3.CEL
BC1F3	80010-4	Axiom_Oryza_000053_F02_80010-4.CEL
BC1F3	80010-5	Axiom_Oryza_000053_G02_80010-5.CEL
BC1F3	80012-1	Axiom_Oryza_000053_H02_80012-1.CEL
BC1F3	80012-2	Axiom_Oryza_000053_A03_80012-2.CEL
BC1F3	80012-3	Axiom_Oryza_000053_B03_80012-3.CEL
BC1F3	80012-4	Axiom_Oryza_000053_C03_80012-4.CEL
BC1F3	80012-5	Axiom_Oryza_000053_D03_80012-5.CEL
BC1F3	80021-1	Axiom_Oryza_000053_E03_80021-1.CEL
BC1F3	80021-2	Axiom_Oryza_000053_F03_80021-2.CEL
BC1F3	80021-3	Axiom_Oryza_000053_G03_80021-3.CEL
BC1F3	80021-4	Axiom_Oryza_000053_H03_80021-4.CEL
BC1F3	80021-5	Axiom_Oryza_000053_A04_80021-5.CEL
BC1F3	80034-1	Axiom_Oryza_000053_B04_80034-1.CEL
BC1F3	80034-2	Axiom_Oryza_000053_C04_80034-2.CEL
BC1F3	80034-3	Axiom_Oryza_000053_D04_80034-3.CEL
BC1F3	80034-4	Axiom_Oryza_000053_E04_80034-4.CEL
BC1F3	80034-5	Axiom_Oryza_000053_F04_80034-5.CEL
BC1F3	80038-6	Axiom_Oryza_000053_G04_80038-6.CEL
BC1F3	80038-7	Axiom_Oryza_000053_H04_80038-7.CEL
BC1F3	80038-8	Axiom_Oryza_000053_A05_80038-8.CEL
BC1F3	80038-9	Axiom_Oryza_000053_B05_80038-9.CEL
BC1F3	80038-10	Axiom_Oryza_000053_C05_80038-10.CEL
BC1F3	80039-10	Axiom_Oryza_000053_D05_80039-10.CEL
BC1F3	80039-11	Axiom_Oryza_000053_E05_80039-11.CEL
BC1F3	80039-12	Axiom_Oryza_000053_F05_80039-12.CEL
BC1F3	80039-13	Axiom_Oryza_000053_G05_80039-13.CEL
BC1F3	80039-14	Axiom_Oryza_000053_H05_80039-14.CEL
BC1F3	80041-1	Axiom_Oryza_000053_A06_80041-1.CEL
BC1F3	80041-2	Axiom_Oryza_000053_B06_80041-2.CEL
BC1F3	80041-3	Axiom_Oryza_000053_C06_80041-3.CEL
BC1F3	80041-4	Axiom_Oryza_000053_D06_80041-4.CEL
BC1F3	80041-5	Axiom_Oryza_000053_E06_80041-5.CEL
BC1F3	80042-5	Axiom_Oryza_000053_F06_80042-5.CEL
BC1F3	80042-6	Axiom_Oryza_000053_G06_80042-6.CEL
BC1F3	80042-7	Axiom_Oryza_000053_H06_80042-7.CEL
BC1F3	80042-8	Axiom_Oryza_000053_A07_80042-8.CEL
BC1F3	80042-9	Axiom_Oryza_000053_B07_80042-9.CEL
BC1F3	80044-4	Axiom_Oryza_000053_C07_80044-4.CEL
BC1F3	80044-5	Axiom_Oryza_000053_D07_80044-5.CEL
BC1F3	80044-6	Axiom_Oryza_000053_E07_80044-6.CEL
BC1F3	80044-7	Axiom_Oryza_000053_F07_80044-7.CEL
BC1F3	80044-8	Axiom_Oryza_000053_G07_80044-8.CEL
BC1F3	80045-8	Axiom_Oryza_000053_H07_80045-8.CEL
BC1F3	80045-9	Axiom_Oryza_000053_A08_80045-9.CEL
BC1F3	80045-10	Axiom_Oryza_000053_B08_80045-10.CEL
BC1F3	80045-11	Axiom_Oryza_000053_C08_80045-11.CEL
BC1F3	80045-12	Axiom_Oryza_000053_D08_80045-12.CEL
BC1F3	80048-1	Axiom_Oryza_000053_E08_80048-1.CEL
BC1F3	80048-2	Axiom_Oryza_000053_F08_80048-2.CEL
BC1F3	80048-3	Axiom_Oryza_000053_G08_80048-3.CEL
BC1F3	80048-4	Axiom_Oryza_000053_H08_80048-4.CEL
BC1F3	80048-5	Axiom_Oryza_000053_A09_80048-5.CEL
BC1F3	80048-6	Axiom_Oryza_000053_B09_80048-6.CEL
BC1F3	80048-7	Axiom_Oryza_000053_C09_80048-7.CEL
BC1F3	80048-8	Axiom_Oryza_000053_D09_80048-8.CEL
BC1F3	80048-9	Axiom_Oryza_000053_E09_80048-9.CEL
BC1F3	80048-10	Axiom_Oryza_000053_F09_80048-10.CEL
BC1F3	80060-1	Axiom_Oryza_000053_G09_80060-1.CEL
BC1F3	80060-2	Axiom_Oryza_000053_H09_80060-2.CEL
BC1F3	80060-3	Axiom_Oryza_000053_A10_80060-3.CEL
BC1F3	80060-4	Axiom_Oryza_000053_B10_80060-4.CEL
BC1F3	80060-5	Axiom_Oryza_000053_C10_80060-5.CEL
BC1F3	80060-6	Axiom_Oryza_000053_D10_80060-6.CEL
BC1F3	80060-7	Axiom_Oryza_000053_E10_80060-7.CEL
BC1F3	80060-8	Axiom_Oryza_000053_F10_80060-8.CEL
BC1F3	80060-9	Axiom_Oryza_000053_G10_80060-9.CEL
BC1F3	80060-10	Axiom_Oryza_000053_H10_80060-10.CEL
BC1F3	80070-6	Axiom_Oryza_000053_A11_80070-6.CEL
BC1F3	80070-7	Axiom_Oryza_000053_B11_80070-7.CEL
BC1F3	80070-8	Axiom_Oryza_000053_C11_80070-8.CEL
BC1F3	80070-9	Axiom_Oryza_000053_D11_80070-9.CEL
BC1F3	80070-10	Axiom_Oryza_000053_E11_80070-10.CEL
BC1F3	80073-1	Axiom_Oryza_000053_F11_80073-1.CEL
BC1F3	80073-2	Axiom_Oryza_000053_G11_80073-2.CEL
BC1F3	80073-3	Axiom_Oryza_000053_H11_80073-3.CEL
BC1F3	80073-4	Axiom_Oryza_000053_A12_80073-4.CEL
BC1F3	80073-5	Axiom_Oryza_000053_B12_80073-5.CEL
BC1F3	80076-1	Axiom_Oryza_000053_C12_80076-1.CEL
BC1F3	80076-2	Axiom_Oryza_000053_D12_80076-2.CEL
BC1F3	80076-3	Axiom_Oryza_000053_E12_80076-3.CEL
BC1F3	80076-4	Axiom_Oryza_000053_F12_80076-4.CEL
BC1F3	80076-5	Axiom_Oryza_000053_G12_80076-5.CEL
BC1F3	80077-1	Axiom_Oryza_000053_H12_80077-1.CEL
RILs	KJU0001	Axiom_Oryza_000001_A01_KJU0001.CEL
RILs	KJU0002	Axiom_Oryza_000001_B01_KJU0002.CEL
RILs	KJU0003	Axiom_Oryza_000001_C01_KJU0003.CEL
RILs	KJU0004	Axiom_Oryza_000001_D01_KJU0004.CEL
RILs	KJU0005	Axiom_Oryza_000001_E01_KJU0005.CEL
RILs	KJU0006	Axiom_Oryza_000001_F01_KJU0006.CEL
RILs	KJU0007	Axiom_Oryza_000001_G01_KJU0007.CEL
RILs	KJU0008	Axiom_Oryza_000001_H01_KJU0008.CEL
RILs	KJU0009	Axiom_Oryza_000001_A02_KJU0009.CEL
RILs	KJU0010	Axiom_Oryza_000001_B02_KJU0010.CEL
RILs	KJU0011	Axiom_Oryza_000001_C02_KJU0011.CEL
RILs	KJU0012	Axiom_Oryza_000001_D02_KJU0012.CEL
RILs	KJU0013	Axiom_Oryza_000001_E02_KJU0013.CEL
RILs	KJU0014	Axiom_Oryza_000001_F02_KJU0014.CEL
RILs	KJU0015	Axiom_Oryza_000001_G02_KJU0015.CEL
RILs	KJU0016	Axiom_Oryza_000001_H02_KJU0016.CEL
RILs	KJU0017	Axiom_Oryza_000001_A03_KJU0017.CEL
RILs	KJU0018	Axiom_Oryza_000001_B03_KJU0018.CEL
RILs	KJU0019	Axiom_Oryza_000001_C03_KJU0019.CEL
RILs	KJU0020	Axiom_Oryza_000001_D03_KJU0020.CEL
RILs	KJU0021	Axiom_Oryza_000001_E03_KJU0021.CEL
RILs	KJU0022	Axiom_Oryza_000001_F03_KJU0022.CEL
RILs	KJU0023	Axiom_Oryza_000001_G03_KJU0023.CEL
RILs	KJU0024	Axiom_Oryza_000001_H03_KJU0024.CEL
RILs	KJU0025	Axiom_Oryza_000001_A04_KJU0025.CEL
RILs	KJU0026	Axiom_Oryza_000001_B04_KJU0026.CEL
RILs	KJU0027	Axiom_Oryza_000001_C04_KJU0027.CEL
RILs	KJU0028	Axiom_Oryza_000001_D04_KJU0028.CEL
RILs	KJU0029	Axiom_Oryza_000001_E04_KJU0029.CEL
RILs	KJU0030	Axiom_Oryza_000001_F04_KJU0030.CEL
RILs	KJU0031	Axiom_Oryza_000001_G04_KJU0031.CEL
RILs	KJU0032	Axiom_Oryza_000001_H04_KJU0032.CEL
RILs	KJU0033	Axiom_Oryza_000001_A05_KJU0033.CEL
RILs	KJU0034	Axiom_Oryza_000001_B05_KJU0034.CEL
RILs	KJU0035	Axiom_Oryza_000001_C05_KJU0035.CEL
RILs	KJU0036	Axiom_Oryza_000001_D05_KJU0036.CEL
RILs	KJU0037	Axiom_Oryza_000001_E05_KJU0037.CEL
RILs	KJU0038	Axiom_Oryza_000001_F05_KJU0038.CEL
RILs	KJU0039	Axiom_Oryza_000001_G05_KJU0039.CEL
RILs	KJU0040	Axiom_Oryza_000001_H05_KJU0040.CEL
RILs	KJU0041	Axiom_Oryza_000001_A06_KJU0041.CEL
RILs	KJU0042	Axiom_Oryza_000001_B06_KJU0042.CEL
RILs	KJU0043	Axiom_Oryza_000001_C06_KJU0043.CEL
RILs	KJU0044	Axiom_Oryza_000001_D06_KJU0044.CEL
RILs	KJU0045	Axiom_Oryza_000001_E06_KJU0045.CEL
RILs	KJU0046	Axiom_Oryza_000001_F06_KJU0046.CEL
RILs	KJU0047	Axiom_Oryza_000001_G06_KJU0047.CEL
RILs	KJU0048	Axiom_Oryza_000001_H06_KJU0048.CEL
RILs	KJU0049	Axiom_Oryza_000002_A01_KJU0049.CEL
RILs	KJU0050	Axiom_Oryza_000002_B01_KJU0050.CEL
RILs	KJU0051	Axiom_Oryza_000002_C01_KJU0051.CEL
RILs	KJU0052	Axiom_Oryza_000002_D01_KJU0052.CEL
RILs	KJU0053	Axiom_Oryza_000002_E01_KJU0053.CEL
RILs	KJU0054	Axiom_Oryza_000002_F01_KJU0054.CEL
RILs	KJU0055	Axiom_Oryza_000002_G01_KJU0055.CEL
RILs	KJU0056	Axiom_Oryza_000002_H01_KJU0056.CEL
RILs	KJU0057	Axiom_Oryza_000002_A02_KJU0057.CEL
RILs	KJU0058	Axiom_Oryza_000002_B02_KJU0058.CEL
RILs	KJU0059	Axiom_Oryza_000002_C02_KJU0059.CEL
RILs	KJU0060	Axiom_Oryza_000002_D02_KJU0060.CEL
RILs	KJU0061	Axiom_Oryza_000002_E02_KJU0061.CEL
RILs	KJU0062	Axiom_Oryza_000002_F02_KJU0062.CEL
RILs	KJU0063	Axiom_Oryza_000002_G02_KJU0063.CEL
RILs	KJU0064	Axiom_Oryza_000002_H02_KJU0064.CEL
RILs	KJU0065	Axiom_Oryza_000002_A03_KJU0065.CEL
RILs	KJU0066	Axiom_Oryza_000002_B03_KJU0066.CEL
RILs	KJU0067	Axiom_Oryza_000002_C03_KJU0067.CEL
RILs	KJU0068	Axiom_Oryza_000002_D03_KJU0068.CEL
RILs	KJU0069	Axiom_Oryza_000002_E03_KJU0069.CEL
RILs	KJU0070	Axiom_Oryza_000002_F03_KJU0070.CEL
RILs	KJU0071	Axiom_Oryza_000002_G03_KJU0071.CEL
RILs	KJU0072	Axiom_Oryza_000002_H03_KJU0072.CEL
RILs	KJU0073	Axiom_Oryza_000002_A04_KJU0073.CEL
RILs	KJU0074	Axiom_Oryza_000002_B04_KJU0074.CEL
RILs	KJU0075	Axiom_Oryza_000002_C04_KJU0075.CEL
RILs	KJU0076	Axiom_Oryza_000002_D04_KJU0076.CEL
RILs	KJU0077	Axiom_Oryza_000002_E04_KJU0077.CEL
RILs	KJU0078	Axiom_Oryza_000002_F04_KJU0078.CEL
RILs	KJU0079	Axiom_Oryza_000002_G04_KJU0079.CEL
RILs	KJU0080	Axiom_Oryza_000002_H04_KJU0080.CEL
RILs	KJU0081	Axiom_Oryza_000002_A05_KJU0081.CEL
RILs	KJU0082	Axiom_Oryza_000002_B05_KJU0082.CEL
RILs	KJU0083	Axiom_Oryza_000002_C05_KJU0083.CEL
RILs	KJU0084	Axiom_Oryza_000002_D05_KJU0084.CEL
RILs	KJU0085	Axiom_Oryza_000002_E05_KJU0085.CEL
RILs	KJU0086	Axiom_Oryza_000002_F05_KJU0086.CEL
RILs	KJU0087	Axiom_Oryza_000002_G05_KJU0087.CEL
RILs	KJU0088	Axiom_Oryza_000002_H05_KJU0088.CEL
RILs	KJU0089	Axiom_Oryza_000002_A06_KJU0089.CEL
RILs	KJU0090	Axiom_Oryza_000002_B06_KJU0090.CEL
RILs	KJU0091	Axiom_Oryza_000002_C06_KJU0091.CEL
RILs	KJU0092	Axiom_Oryza_000002_D06_KJU0092.CEL
RILs	KJU0093	Axiom_Oryza_000002_E06_KJU0093.CEL
RILs	KJU0094	Axiom_Oryza_000002_F06_KJU0094.CEL
RILs	KJU0095	Axiom_Oryza_000002_G06_KJU0095.CEL
RILs	KJU0096	Axiom_Oryza_000002_H06_KJU0096.CEL
RILs	KJU0097	Axiom_Oryza_000002_A07_KJU0097.CEL
RILs	KJU0098	Axiom_Oryza_000002_B07_KJU0098.CEL
RILs	KJU0099	Axiom_Oryza_000002_C07_KJU0099.CEL
RILs	KJU0100	Axiom_Oryza_000002_D07_KJU0100.CEL
RILs	KJU0101	Axiom_Oryza_000002_E07_KJU0101.CEL
RILs	KJU0102	Axiom_Oryza_000002_F07_KJU0102.CEL
RILs	KJU0103	Axiom_Oryza_000002_G07_KJU0103.CEL
RILs	KJU0104	Axiom_Oryza_000002_H07_KJU0104.CEL
RILs	KJU0105	Axiom_Oryza_000002_A08_KJU0105.CEL
RILs	KJU0106	Axiom_Oryza_000002_B08_KJU0106.CEL
RILs	KJU0107	Axiom_Oryza_000002_C08_KJU0107.CEL
RILs	KJU0108	Axiom_Oryza_000002_D08_KJU0108.CEL
RILs	KJU0109	Axiom_Oryza_000002_E08_KJU0109.CEL
RILs	KJU0110	Axiom_Oryza_000002_F08_KJU0110.CEL
RILs	KJU0111	Axiom_Oryza_000002_G08_KJU0111.CEL
RILs	KJU0112	Axiom_Oryza_000002_H08_KJU0112.CEL
RILs	KJU0113	Axiom_Oryza_000002_A09_KJU0113.CEL
RILs	KJU0114	Axiom_Oryza_000002_B09_KJU0114.CEL
RILs	KJU0115	Axiom_Oryza_000002_C09_KJU0115.CEL
RILs	KJU0116	Axiom_Oryza_000002_D09_KJU0116.CEL
RILs	KJU0117	Axiom_Oryza_000002_E09_KJU0117.CEL
RILs	KJU0118	Axiom_Oryza_000002_F09_KJU0118.CEL
RILs	KJU0119	Axiom_Oryza_000002_G09_KJU0119.CEL
RILs	KJU0120	Axiom_Oryza_000002_H09_KJU0120.CEL
RILs	KJU0121	Axiom_Oryza_000002_A10_KJU0121.CEL
RILs	KJU0122	Axiom_Oryza_000002_B10_KJU0122.CEL
RILs	KJU0123	Axiom_Oryza_000002_C10_KJU0123.CEL
RILs	KJU0124	Axiom_Oryza_000002_D10_KJU0124.CEL
RILs	KJU0125	Axiom_Oryza_000002_E10_KJU0125.CEL
RILs	KJU0126	Axiom_Oryza_000002_F10_KJU0126.CEL
RILs	KJU0127	Axiom_Oryza_000002_G10_KJU0127.CEL
RILs	KJU0128	Axiom_Oryza_000002_H10_KJU0128.CEL
RILs	KJU0129	Axiom_Oryza_000002_A11_KJU0129.CEL
RILs	KJU0130	Axiom_Oryza_000002_B11_KJU0130.CEL
RILs	KJU0131	Axiom_Oryza_000002_C11_KJU0131.CEL
RILs	KJU0132	Axiom_Oryza_000002_D11_KJU0132.CEL
RILs	KJU0133	Axiom_Oryza_000002_E11_KJU0133.CEL
RILs	KJU0134	Axiom_Oryza_000002_F11_KJU0134.CEL
RILs	KJU0135	Axiom_Oryza_000002_G11_KJU0135.CEL
RILs	KJU0136	Axiom_Oryza_000002_H11_KJU0136.CEL
RILs	KJU0137	Axiom_Oryza_000002_A12_KJU0137.CEL
RILs	KJU0138	Axiom_Oryza_000002_B12_KJU0138.CEL
RILs	KJU0139	Axiom_Oryza_000002_C12_KJU0139.CEL
RILs	KJU0140	Axiom_Oryza_000002_D12_KJU0140.CEL
RILs	KJU0141	Axiom_Oryza_000002_E12_KJU0141.CEL
RILs	KJU0142	Axiom_Oryza_000002_F12_KJU0142.CEL
RILs	KJU0143	Axiom_Oryza_000002_G12_KJU0143.CEL
RILs	KJU0144	Axiom_Oryza_000002_H12_KJU0144.CEL
RILs	KJU0145	Axiom_Oryza_000003_A01_KJU0145.CEL
RILs	KJU0146	Axiom_Oryza_000003_B01_KJU0146.CEL
RILs	KJU0147	Axiom_Oryza_000003_C01_KJU0147.CEL
RILs	KJU0148	Axiom_Oryza_000003_D01_KJU0148.CEL
RILs	KJU0149	Axiom_Oryza_000003_E01_KJU0149.CEL
RILs	KJU0150	Axiom_Oryza_000003_F01_KJU0150.CEL
RILs	KJU0151	Axiom_Oryza_000003_G01_KJU0151.CEL
RILs	KJU0152	Axiom_Oryza_000003_H01_KJU0152.CEL
RILs	KJU0153	Axiom_Oryza_000003_A02_KJU0153.CEL
RILs	KJU0154	Axiom_Oryza_000003_B02_KJU0154.CEL
RILs	KJU0155	Axiom_Oryza_000003_C02_KJU0155.CEL
RILs	KJU0156	Axiom_Oryza_000003_D02_KJU0156.CEL
RILs	KJU0157	Axiom_Oryza_000003_E02_KJU0157.CEL
RILs	KJU0158	Axiom_Oryza_000003_F02_KJU0158.CEL
RILs	KJU0159	Axiom_Oryza_000003_G02_KJU0159.CEL
RILs	KJU0160	Axiom_Oryza_000003_H02_KJU0160.CEL
RILs	KJU0161	Axiom_Oryza_000003_A03_KJU0161.CEL
RILs	KJU0162	Axiom_Oryza_000003_B03_KJU0162.CEL
RILs	KJU0163	Axiom_Oryza_000003_C03_KJU0163.CEL
RILs	KJU0164	Axiom_Oryza_000003_D03_KJU0164.CEL
RILs	KJU0165	Axiom_Oryza_000003_E03_KJU0165.CEL
RILs	KJU0166	Axiom_Oryza_000003_F03_KJU0166.CEL
RILs	KJU0167	Axiom_Oryza_000003_G03_KJU0167.CEL
RILs	KJU0168	Axiom_Oryza_000003_H03_KJU0168.CEL
RILs	KJU0169	Axiom_Oryza_000003_A04_KJU0169.CEL
RILs	KJU0170	Axiom_Oryza_000003_B04_KJU0170.CEL
RILs	KJU0171	Axiom_Oryza_000003_C04_KJU0171.CEL
RILs	KJU0172	Axiom_Oryza_000003_D04_KJU0172.CEL
RILs	KJU0173	Axiom_Oryza_000003_E04_KJU0173.CEL
RILs	KJU0174	Axiom_Oryza_000003_F04_KJU0174.CEL
RILs	KJU0175	Axiom_Oryza_000003_G04_KJU0175.CEL
RILs	KJU0176	Axiom_Oryza_000003_H04_KJU0176.CEL
RILs	KJU0177	Axiom_Oryza_000003_A05_KJU0177.CEL
RILs	KJU0178	Axiom_Oryza_000003_B05_KJU0178.CEL
RILs	KJU0179	Axiom_Oryza_000003_C05_KJU0179.CEL
RILs	KJU0180	Axiom_Oryza_000003_D05_KJU0180.CEL
RILs	KJU0181	Axiom_Oryza_000003_E05_KJU0181.CEL
RILs	KJU0182	Axiom_Oryza_000003_F05_KJU0182.CEL
RILs	KJU0183	Axiom_Oryza_000003_G05_KJU0183.CEL
RILs	KJU0184	Axiom_Oryza_000003_H05_KJU0184.CEL
RILs	KJU0185	Axiom_Oryza_000003_A06_KJU0185.CEL
RILs	KJU0186	Axiom_Oryza_000003_B06_KJU0186.CEL
RILs	KJU0187	Axiom_Oryza_000003_C06_KJU0187.CEL
RILs	KJU0188	Axiom_Oryza_000003_D06_KJU0188.CEL
RILs	KJU0189	Axiom_Oryza_000003_E06_KJU0189.CEL
RILs	KJU0190	Axiom_Oryza_000003_F06_KJU0190.CEL
RILs	KJU0191	Axiom_Oryza_000003_G06_KJU0191.CEL
RILs	KJU0192	Axiom_Oryza_000003_H06_KJU0192.CEL
RILs	KJU0193	Axiom_Oryza_000003_A07_KJU0193.CEL
RILs	KJU0194	Axiom_Oryza_000003_B07_KJU0194.CEL
RILs	KJU0195	Axiom_Oryza_000003_C07_KJU0195.CEL
RILs	KJU0196	Axiom_Oryza_000003_D07_KJU0196.CEL
RILs	KJU0197	Axiom_Oryza_000043_D03_KJU0197.CEL
RILs	KJU0198	Axiom_Oryza_000043_E03_KJU0198.CEL
RILs	KJU0199	Axiom_Oryza_000003_E07_KJU0199.CEL
RILs	KJU0200	Axiom_Oryza_000043_F03_KJU0200.CEL
RILs	KJU0201	Axiom_Oryza_000003_F07_KJU0201.CEL
RILs	KJU0202	Axiom_Oryza_000003_G07_KJU0202.CEL
RILs	KJU0203	Axiom_Oryza_000003_H07_KJU0203.CEL
RILs	KJU0204	Axiom_Oryza_000003_A08_KJU0204.CEL
RILs	KJU0205	Axiom_Oryza_000003_B08_KJU0205.CEL
RILs	KJU0206	Axiom_Oryza_000003_C08_KJU0206.CEL
RILs	KJU0207	Axiom_Oryza_000003_D08_KJU0207.CEL
RILs	KJU0208	Axiom_Oryza_000003_E08_KJU0208.CEL
RILs	KJU0209	Axiom_Oryza_000003_F08_KJU0209.CEL
RILs	KJU0210	Axiom_Oryza_000003_G08_KJU0210.CEL
RILs	KJU0211	Axiom_Oryza_000003_H08_KJU0211.CEL
RILs	KJU0212	Axiom_Oryza_000003_A09_KJU0212.CEL
RILs	KJU0213	Axiom_Oryza_000003_B09_KJU0213.CEL
RILs	KJU0214	Axiom_Oryza_000003_C09_KJU0214.CEL
RILs	KJU0215	Axiom_Oryza_000003_D09_KJU0215.CEL
RILs	KJU0216	Axiom_Oryza_000003_E09_KJU0216.CEL
RILs	KJU0217	Axiom_Oryza_000003_F09_KJU0217.CEL
RILs	KJU0218	Axiom_Oryza_000003_G09_KJU0218.CEL
RILs	KJU0219	Axiom_Oryza_000003_H09_KJU0219.CEL
RILs	KJU0220	Axiom_Oryza_000003_A10_KJU0220.CEL
RILs	KJU0221	Axiom_Oryza_000003_B10_KJU0221.CEL
RILs	KJU0222	Axiom_Oryza_000003_C10_KJU0222.CEL
RILs	KJU0223	Axiom_Oryza_000003_D10_KJU0223.CEL
RILs	KJU0224	Axiom_Oryza_000003_E10_KJU0224.CEL
RILs	KJU0225	Axiom_Oryza_000003_F10_KJU0225.CEL
RILs	KJU0226	Axiom_Oryza_000003_G10_KJU0226.CEL
RILs	KJU0227	Axiom_Oryza_000003_H10_KJU0227.CEL
RILs	KJU0228	Axiom_Oryza_000003_A11_KJU0228.CEL
RILs	KJU0229	Axiom_Oryza_000003_B11_KJU0229.CEL
RILs	KJU0230	Axiom_Oryza_000003_C11_KJU0230.CEL
RILs	KJU0231	Axiom_Oryza_000003_D11_KJU0231.CEL
RILs	KJU0232	Axiom_Oryza_000003_E11_KJU0232.CEL
RILs	KJU0233	Axiom_Oryza_000043_G03_KJU0233.CEL
RILs	KJU0234	Axiom_Oryza_000003_F11_KJU0234.CEL
RILs	KJU0235	Axiom_Oryza_000003_G11_KJU0235.CEL
RILs	KJU0236	Axiom_Oryza_000003_H11_KJU0236.CEL
RILs	KJU0237	Axiom_Oryza_000003_A12_KJU0237.CEL
RILs	KJU0238	Axiom_Oryza_000003_B12_KJU0238.CEL
RILs	KJU0239	Axiom_Oryza_000003_C12_KJU0239.CEL
RILs	KJU0240	Axiom_Oryza_000003_D12_KJU0240.CEL
RILs	KJU0241	Axiom_Oryza_000003_E12_KJU0241.CEL
RILs	KJU0242	Axiom_Oryza_000003_F12_KJU0242.CEL
RILs	KJU0243	Axiom_Oryza_000003_G12_KJU0243.CEL
RILs	KJU0244	Axiom_Oryza_000003_H12_KJU0244.CEL
RILs	KJU0245	Axiom_Oryza_000004_A01_KJU0245.CEL
RILs	KJU0246	Axiom_Oryza_000004_B01_KJU0246.CEL
RILs	KJU0247	Axiom_Oryza_000004_C01_KJU0247.CEL
RILs	KJU0248	Axiom_Oryza_000004_D01_KJU0248.CEL
RILs	KJU0249	Axiom_Oryza_000004_E01_KJU0249.CEL
RILs	KJU0250	Axiom_Oryza_000004_F01_KJU0250.CEL
RILs	KJU0251	Axiom_Oryza_000004_G01_KJU0251.CEL
RILs	KJU0252	Axiom_Oryza_000004_H01_KJU0252.CEL
RILs	KJU0253	Axiom_Oryza_000004_A02_KJU0253.CEL
RILs	KJU0254	Axiom_Oryza_000004_B02_KJU0254.CEL
RILs	KJU0255	Axiom_Oryza_000004_C02_KJU0255.CEL
RILs	KJU0256	Axiom_Oryza_000004_D02_KJU0256.CEL
RILs	KJU0257	Axiom_Oryza_000004_E02_KJU0257.CEL
RILs	KJU0258	Axiom_Oryza_000004_F02_KJU0258.CEL
RILs	KJU0259	Axiom_Oryza_000004_G02_KJU0259.CEL
RILs	KJU0260	Axiom_Oryza_000004_H02_KJU0260.CEL
RILs	KJU0261	Axiom_Oryza_000004_A03_KJU0261.CEL
RILs	KJU0262	Axiom_Oryza_000004_B03_KJU0262.CEL
RILs	KJU0263	Axiom_Oryza_000004_C03_KJU0263.CEL
RILs	KJU0264	Axiom_Oryza_000004_D03_KJU0264.CEL
RILs	KJU0265	Axiom_Oryza_000004_E03_KJU0265.CEL
RILs	KJU0266	Axiom_Oryza_000004_F03_KJU0266.CEL
RILs	KJU0267	Axiom_Oryza_000004_G03_KJU0267.CEL
RILs	KJU0268	Axiom_Oryza_000004_H03_KJU0268.CEL
RILs	KJU0269	Axiom_Oryza_000004_A04_KJU0269.CEL
RILs	KJU0270	Axiom_Oryza_000004_B04_KJU0270.CEL
RILs	KJU0271	Axiom_Oryza_000004_C04_KJU0271.CEL
RILs	KJU0272	Axiom_Oryza_000004_D04_KJU0272.CEL
RILs	KJU0273	Axiom_Oryza_000004_E04_KJU0273.CEL
RILs	KJU0274	Axiom_Oryza_000004_F04_KJU0274.CEL
RILs	KJU0275	Axiom_Oryza_000004_G04_KJU0275.CEL
RILs	KJU0276	Axiom_Oryza_000004_H04_KJU0276.CEL
RILs	KJU0278	Axiom_Oryza_000004_A05_KJU0278.CEL
RILs	KJU0279	Axiom_Oryza_000004_B05_KJU0279.CEL
RILs	KJU0280	Axiom_Oryza_000004_C05_KJU0280.CEL
RILs	KJU0281	Axiom_Oryza_000004_D05_KJU0281.CEL
RILs	KJU0282	Axiom_Oryza_000004_E05_KJU0282.CEL
RILs	KJU0283	Axiom_Oryza_000043_H03_KJU0283.CEL
RILs	KJU0284	Axiom_Oryza_000004_F05_KJU0284.CEL
RILs	KJU0285	Axiom_Oryza_000004_G05_KJU0285.CEL
RILs	KJU0286	Axiom_Oryza_000004_H05_KJU0286.CEL
RILs	KJU0287	Axiom_Oryza_000004_A06_KJU0287.CEL
RILs	KJU0288	Axiom_Oryza_000004_B06_KJU0288.CEL
RILs	KJU0289	Axiom_Oryza_000004_C06_KJU0289.CEL
RILs	KJU0290	Axiom_Oryza_000004_D06_KJU0290.CEL
RILs	KJU0291	Axiom_Oryza_000004_E06_KJU0291.CEL
RILs	KJU0292	Axiom_Oryza_000004_F06_KJU0292.CEL
RILs	KJU0293	Axiom_Oryza_000004_G06_KJU0293.CEL
RILs	KJU0294	Axiom_Oryza_000004_H06_KJU0294.CEL
RILs	KJU0295	Axiom_Oryza_000004_A07_KJU0295.CEL
RILs	KJU0296	Axiom_Oryza_000004_B07_KJU0296.CEL
RILs	KJU0297	Axiom_Oryza_000004_C07_KJU0297.CEL
RILs	KJU0298	Axiom_Oryza_000004_D07_KJU0298.CEL
RILs	KJU0299	Axiom_Oryza_000004_E07_KJU0299.CEL
RILs	KJU0300	Axiom_Oryza_000004_F07_KJU0300.CEL
RILs	KJU0301	Axiom_Oryza_000004_G07_KJU0301.CEL
RILs	KJU0302	Axiom_Oryza_000004_H07_KJU0302.CEL
RILs	KJU0303	Axiom_Oryza_000004_A08_KJU0303.CEL
RILs	KJU0304	Axiom_Oryza_000004_B08_KJU0304.CEL
RILs	KJU0305	Axiom_Oryza_000004_C08_KJU0305.CEL
RILs	KJU0306	Axiom_Oryza_000004_D08_KJU0306.CEL
RILs	KJU0307	Axiom_Oryza_000004_E08_KJU0307.CEL
RILs	KJU0308	Axiom_Oryza_000004_F08_KJU0308.CEL
RILs	KJU0309	Axiom_Oryza_000004_G08_KJU0309.CEL
RILs	KJU0310	Axiom_Oryza_000004_H08_KJU0310.CEL
RILs	KJU0311	Axiom_Oryza_000004_A09_KJU0311.CEL
RILs	KJU0312	Axiom_Oryza_000004_B09_KJU0312.CEL
RILs	KJU0313	Axiom_Oryza_000004_C09_KJU0313.CEL
RILs	KJU0314	Axiom_Oryza_000004_D09_KJU0314.CEL
RILs	KJU0315	Axiom_Oryza_000004_E09_KJU0315.CEL
RILs	KJU0316	Axiom_Oryza_000004_F09_KJU0316.CEL
RILs	KJU0317	Axiom_Oryza_000004_G09_KJU0317.CEL
RILs	KJU0318	Axiom_Oryza_000004_H09_KJU0318.CEL
RILs	KJU0319	Axiom_Oryza_000004_A10_KJU0319.CEL
RILs	KJU0320	Axiom_Oryza_000004_B10_KJU0320.CEL
RILs	KJU0321	Axiom_Oryza_000004_C10_KJU0321.CEL
RILs	KJU0322	Axiom_Oryza_000004_D10_KJU0322.CEL
RILs	KJU0323	Axiom_Oryza_000004_E10_KJU0323.CEL
RILs	KJU0324	Axiom_Oryza_000004_F10_KJU0324.CEL
RILs	KJU0325	Axiom_Oryza_000043_A04_KJU0325.CEL
RILs	KJU0326	Axiom_Oryza_000004_G10_KJU0326.CEL
RILs	KJU0327	Axiom_Oryza_000004_H10_KJU0327.CEL
RILs	KJU0328	Axiom_Oryza_000004_A11_KJU0328.CEL
RILs	KJU0329	Axiom_Oryza_000004_B11_KJU0329.CEL
RILs	KJU0330	Axiom_Oryza_000004_C11_KJU0330.CEL
RILs	KJU0331	Axiom_Oryza_000004_D11_KJU0331.CEL
RILs	KJU0332	Axiom_Oryza_000004_E11_KJU0332.CEL
RILs	KJU0333	Axiom_Oryza_000004_F11_KJU0333.CEL
RILs	KJU0334	Axiom_Oryza_000004_G11_KJU0334.CEL
RILs	KJU0335	Axiom_Oryza_000004_H11_KJU0335.CEL
RILs	KJU0336	Axiom_Oryza_000004_A12_KJU0336.CEL
RILs	KJU0337	Axiom_Oryza_000004_B12_KJU0337.CEL
RILs	KJU0338	Axiom_Oryza_000004_C12_KJU0338.CEL
RILs	KJU0339	Axiom_Oryza_000004_D12_KJU0339.CEL
RILs	KJU0340	Axiom_Oryza_000004_E12_KJU0340.CEL
RILs	KJU0341	Axiom_Oryza_000004_F12_KJU0341.CEL
RILs	KJU0342	Axiom_Oryza_000004_G12_KJU0342.CEL
RILs	KJU0343	Axiom_Oryza_000004_H12_KJU0343.CEL
RILs	KJU0344	Axiom_Oryza_000005_A01_KJU0344.CEL
RILs	KJU0345	Axiom_Oryza_000005_B01_KJU0345.CEL
RILs	KJU0346	Axiom_Oryza_000005_C01_KJU0346.CEL
RILs	KJU0347	Axiom_Oryza_000005_D01_KJU0347.CEL
RILs	KJU0348	Axiom_Oryza_000005_E01_KJU0348.CEL
RILs	KJU0349	Axiom_Oryza_000005_F01_KJU0349.CEL
RILs	KJU0350	Axiom_Oryza_000005_G01_KJU0350.CEL
RILs	KJU0351	Axiom_Oryza_000005_H01_KJU0351.CEL
RILs	KJU0352	Axiom_Oryza_000005_A02_KJU0352.CEL
RILs	KJU0353	Axiom_Oryza_000005_B02_KJU0353.CEL
RILs	KJU0354	Axiom_Oryza_000005_C02_KJU0354.CEL
RILs	KJU0355	Axiom_Oryza_000043_B04_KJU0355.CEL
RILs	KJU0356	Axiom_Oryza_000043_C04_KJU0356.CEL
RILs	KJU0357	Axiom_Oryza_000005_D02_KJU0357.CEL
RILs	KJU0358	Axiom_Oryza_000005_E02_KJU0358.CEL
RILs	KJU0359	Axiom_Oryza_000005_F02_KJU0359.CEL
RILs	KJU0360	Axiom_Oryza_000005_G02_KJU0360.CEL
RILs	KJU0361	Axiom_Oryza_000005_H02_KJU0361.CEL
RILs	KJU0362	Axiom_Oryza_000005_A03_KJU0362.CEL
RILs	KJU0363	Axiom_Oryza_000043_D04_KJU0363.CEL
RILs	KJU0364	Axiom_Oryza_000005_B03_KJU0364.CEL
RILs	KJU0365	Axiom_Oryza_000005_C03_KJU0365.CEL
RILs	KJU0366	Axiom_Oryza_000005_D03_KJU0366.CEL
RILs	KJU0367	Axiom_Oryza_000005_E03_KJU0367.CEL
RILs	KJU0368	Axiom_Oryza_000005_F03_KJU0368.CEL
RILs	KJU0369	Axiom_Oryza_000005_G03_KJU0369.CEL
RILs	KJU0370	Axiom_Oryza_000005_H03_KJU0370.CEL
RILs	KJU0371	Axiom_Oryza_000005_A04_KJU0371.CEL
RILs	KJU0372	Axiom_Oryza_000005_B04_KJU0372.CEL
RILs	KJU0373	Axiom_Oryza_000005_C04_KJU0373.CEL
RILs	KJU0374	Axiom_Oryza_000005_D04_KJU0374.CEL
RILs	KJU0375	Axiom_Oryza_000005_E04_KJU0375.CEL
RILs	KJU0376	Axiom_Oryza_000005_F04_KJU0376.CEL
RILs	KJU0377	Axiom_Oryza_000005_G04_KJU0377.CEL
RILs	KJU0378	Axiom_Oryza_000005_H04_KJU0378.CEL
RILs	KJU0379	Axiom_Oryza_000005_A05_KJU0379.CEL
RILs	KJU0380	Axiom_Oryza_000005_B05_KJU0380.CEL
RILs	KJU0381	Axiom_Oryza_000005_C05_KJU0381.CEL
RILs	KJU0382	Axiom_Oryza_000005_D05_KJU0382.CEL
RILs	KJU0383	Axiom_Oryza_000005_E05_KJU0383.CEL
RILs	KJU0384	Axiom_Oryza_000005_F05_KJU0384.CEL
RILs	KJU0385	Axiom_Oryza_000005_G05_KJU0385.CEL
RILs	KJU0386	Axiom_Oryza_000005_H05_KJU0386.CEL
RILs	KJU0387	Axiom_Oryza_000005_A06_KJU0387.CEL
RILs	KJU0388	Axiom_Oryza_000005_B06_KJU0388.CEL
RILs	KJU0389	Axiom_Oryza_000005_C06_KJU0389.CEL
RILs	KJU0390	Axiom_Oryza_000005_D06_KJU0390.CEL
RILs	KJU0391	Axiom_Oryza_000005_E06_KJU0391.CEL
RILs	KJU0392	Axiom_Oryza_000005_F06_KJU0392.CEL
RILs	KJU0393	Axiom_Oryza_000005_G06_KJU0393.CEL
RILs	KJU0394	Axiom_Oryza_000005_H06_KJU0394.CEL
RILs	KJU0395	Axiom_Oryza_000005_A07_KJU0395.CEL
RILs	KJU0396	Axiom_Oryza_000005_B07_KJU0396.CEL
RILs	KJU0397	Axiom_Oryza_000005_C07_KJU0397.CEL
RILs	KJU0398	Axiom_Oryza_000005_D07_KJU0398.CEL
RILs	KJU0399	Axiom_Oryza_000005_E07_KJU0399.CEL
RILs	KJU0400	Axiom_Oryza_000005_F07_KJU0400.CEL
RILs	KJU0401	Axiom_Oryza_000043_E04_KJU0401.CEL
RILs	KJU0402	Axiom_Oryza_000005_G07_KJU0402.CEL
RILs	KJU0403	Axiom_Oryza_000005_H07_KJU0403.CEL
RILs	KJU0404	Axiom_Oryza_000005_A08_KJU0404.CEL
RILs	KJU0405	Axiom_Oryza_000005_B08_KJU0405.CEL
RILs	KJU0406	Axiom_Oryza_000005_C08_KJU0406.CEL
RILs	KJU0407	Axiom_Oryza_000005_D08_KJU0407.CEL
RILs	KJU0408	Axiom_Oryza_000005_E08_KJU0408.CEL
RILs	KJU0409	Axiom_Oryza_000005_F08_KJU0409.CEL
RILs	KJU0410	Axiom_Oryza_000005_G08_KJU0410.CEL
RILs	KJU0411	Axiom_Oryza_000005_H08_KJU0411.CEL
RILs	KJU0412	Axiom_Oryza_000005_A09_KJU0412.CEL
RILs	KJU0413	Axiom_Oryza_000005_B09_KJU0413.CEL
RILs	KJU0414	Axiom_Oryza_000005_C09_KJU0414.CEL
RILs	KJU0415	Axiom_Oryza_000005_D09_KJU0415.CEL
RILs	KJU0416	Axiom_Oryza_000005_E09_KJU0416.CEL
RILs	KJU0417	Axiom_Oryza_000005_F09_KJU0417.CEL
RILs	KJU0418	Axiom_Oryza_000005_G09_KJU0418.CEL
RILs	KJU0419	Axiom_Oryza_000005_H09_KJU0419.CEL
RILs	KJU0420	Axiom_Oryza_000005_A10_KJU0420.CEL
RILs	KJU0421	Axiom_Oryza_000005_B10_KJU0421.CEL
RILs	KJU0422	Axiom_Oryza_000005_C10_KJU0422.CEL
RILs	KJU0423	Axiom_Oryza_000005_D10_KJU0423.CEL
RILs	KJU0424	Axiom_Oryza_000005_E10_KJU0424.CEL
RILs	KJU0425	Axiom_Oryza_000005_F10_KJU0425.CEL
RILs	KJU0426	Axiom_Oryza_000005_G10_KJU0426.CEL
RILs	KJU0427	Axiom_Oryza_000005_H10_KJU0427.CEL
RILs	KJU0428	Axiom_Oryza_000005_A11_KJU0428.CEL
RILs	KJU0429	Axiom_Oryza_000005_B11_KJU0429.CEL
RILs	KJU0430	Axiom_Oryza_000005_C11_KJU0430.CEL
RILs	KJU0431	Axiom_Oryza_000005_D11_KJU0431.CEL
RILs	KJU0432	Axiom_Oryza_000005_E11_KJU0432.CEL
RILs	KJU0433	Axiom_Oryza_000043_F04_KJU0433.CEL
RILs	KJU0434	Axiom_Oryza_000005_F11_KJU0434.CEL
RILs	KJU0435	Axiom_Oryza_000005_G11_KJU0435.CEL
RILs	KJU0436	Axiom_Oryza_000005_H11_KJU0436.CEL
RILs	KJU0437	Axiom_Oryza_000005_A12_KJU0437.CEL
RILs	KJU0438	Axiom_Oryza_000043_G04_KJU0438.CEL
RILs	KJU0439	Axiom_Oryza_000005_B12_KJU0439.CEL
RILs	KJU0440	Axiom_Oryza_000005_C12_KJU0440.CEL
RILs	KJU0441	Axiom_Oryza_000005_D12_KJU0441.CEL
RILs	KJU0442	Axiom_Oryza_000005_E12_KJU0442.CEL
RILs	KJU0443	Axiom_Oryza_000005_F12_KJU0443.CEL
RILs	KJU0444	Axiom_Oryza_000005_G12_KJU0444.CEL
RILs	KJU0445	Axiom_Oryza_000005_H12_KJU0445.CEL
RILs	KJU0446	Axiom_Oryza_000006_A01_KJU0446.CEL
RILs	KJU0447	Axiom_Oryza_000006_B01_KJU0447.CEL
RILs	KJU0448	Axiom_Oryza_000006_C01_KJU0448.CEL
RILs	KJU0449	Axiom_Oryza_000006_D01_KJU0449.CEL
RILs	KJU0450	Axiom_Oryza_000006_E01_KJU0450.CEL
RILs	KJU0451	Axiom_Oryza_000006_F01_KJU0451.CEL
RILs	KJU0452	Axiom_Oryza_000043_H04_KJU0452.CEL
RILs	KJU0453	Axiom_Oryza_000006_G01_KJU0453.CEL
RILs	KJU0454	Axiom_Oryza_000006_H01_KJU0454.CEL
RILs	KJU0455	Axiom_Oryza_000006_A02_KJU0455.CEL
RILs	KJU0456	Axiom_Oryza_000006_B02_KJU0456.CEL
RILs	KJU0457	Axiom_Oryza_000006_C02_KJU0457.CEL
RILs	KJU0458	Axiom_Oryza_000006_D02_KJU0458.CEL
RILs	KJU0459	Axiom_Oryza_000006_E02_KJU0459.CEL
RILs	KJU0460	Axiom_Oryza_000006_F02_KJU0460.CEL
RILs	KJU0461	Axiom_Oryza_000006_G02_KJU0461.CEL
RILs	KJU0462	Axiom_Oryza_000006_H02_KJU0462.CEL
RILs	KJU0463	Axiom_Oryza_000006_A03_KJU0463.CEL
RILs	KJU0464	Axiom_Oryza_000006_B03_KJU0464.CEL
RILs	KJU0465	Axiom_Oryza_000006_C03_KJU0465.CEL
RILs	KJU0466	Axiom_Oryza_000006_D03_KJU0466.CEL
RILs	KJU0467	Axiom_Oryza_000006_E03_KJU0467.CEL
RILs	KJU0468	Axiom_Oryza_000006_F03_KJU0468.CEL
RILs	KJU0469	Axiom_Oryza_000006_G03_KJU0469.CEL
RILs	KJU0470	Axiom_Oryza_000006_H03_KJU0470.CEL
RILs	KJU0471	Axiom_Oryza_000006_A04_KJU0471.CEL
RILs	KJU0472	Axiom_Oryza_000006_B04_KJU0472.CEL
RILs	KJU0473	Axiom_Oryza_000006_C04_KJU0473.CEL
RILs	KJU0474	Axiom_Oryza_000006_D04_KJU0474.CEL
RILs	KJU0475	Axiom_Oryza_000006_E04_KJU0475.CEL
RILs	KJU0476	Axiom_Oryza_000006_F04_KJU0476.CEL
RILs	KJU0477	Axiom_Oryza_000006_G04_KJU0477.CEL
RILs	KJU0478	Axiom_Oryza_000006_H04_KJU0478.CEL
RILs	KJU0479	Axiom_Oryza_000006_A05_KJU0479.CEL
RILs	KJU0480	Axiom_Oryza_000006_B05_KJU0480.CEL
RILs	KJU0481	Axiom_Oryza_000006_C05_KJU0481.CEL
RILs	KJU0482	Axiom_Oryza_000006_D05_KJU0482.CEL
RILs	KJU0483	Axiom_Oryza_000006_E05_KJU0483.CEL
RILs	KJU0484	Axiom_Oryza_000006_F05_KJU0484.CEL
RILs	KJU0485	Axiom_Oryza_000006_G05_KJU0485.CEL
RILs	KJU0486	Axiom_Oryza_000006_H05_KJU0486.CEL
RILs	KJU0487	Axiom_Oryza_000006_A06_KJU0487.CEL
RILs	KJU0488	Axiom_Oryza_000006_B06_KJU0488.CEL
RILs	KJU0489	Axiom_Oryza_000006_C06_KJU0489.CEL
RILs	KJU0490	Axiom_Oryza_000006_D06_KJU0490.CEL
RILs	KJU0491	Axiom_Oryza_000006_E06_KJU0491.CEL
RILs	KJU0492	Axiom_Oryza_000006_F06_KJU0492.CEL
RILs	KJU0493	Axiom_Oryza_000006_G06_KJU0493.CEL
RILs	KJU0494	Axiom_Oryza_000006_H06_KJU0494.CEL
RILs	KJU0495	Axiom_Oryza_000006_A07_KJU0495.CEL
RILs	KJU0496	Axiom_Oryza_000006_B07_KJU0496.CEL
RILs	KJU0497	Axiom_Oryza_000006_C07_KJU0497.CEL
RILs	KJU0498	Axiom_Oryza_000006_D07_KJU0498.CEL
RILs	KJU0499	Axiom_Oryza_000006_E07_KJU0499.CEL
RILs	KJU0500	Axiom_Oryza_000006_F07_KJU0500.CEL
RILs	KJU0501	Axiom_Oryza_000006_G07_KJU0501.CEL
RILs	KJU0502	Axiom_Oryza_000006_H07_KJU0502.CEL
RILs	KJU0503	Axiom_Oryza_000006_A08_KJU0503.CEL
RILs	KJU0504	Axiom_Oryza_000006_B08_KJU0504.CEL
RILs	KJU0505	Axiom_Oryza_000006_C08_KJU0505.CEL
RILs	KJU0506	Axiom_Oryza_000006_D08_KJU0506.CEL
RILs	KJU0507	Axiom_Oryza_000006_E08_KJU0507.CEL
RILs	KJU0508	Axiom_Oryza_000006_F08_KJU0508.CEL
RILs	KJU0509	Axiom_Oryza_000006_G08_KJU0509.CEL
RILs	KJU0510	Axiom_Oryza_000006_H08_KJU0510.CEL
RILs	KJU0511	Axiom_Oryza_000006_A09_KJU0511.CEL
RILs	KJU0512	Axiom_Oryza_000006_B09_KJU0512.CEL
RILs	KJU0513	Axiom_Oryza_000006_C09_KJU0513.CEL
RILs	KJU0514	Axiom_Oryza_000006_D09_KJU0514.CEL
RILs	KJU0515	Axiom_Oryza_000006_E09_KJU0515.CEL
RILs	KJU0516	Axiom_Oryza_000006_F09_KJU0516.CEL
RILs	KJU0517	Axiom_Oryza_000006_G09_KJU0517.CEL
RILs	KJU0518	Axiom_Oryza_000006_H09_KJU0518.CEL
RILs	KJU0519	Axiom_Oryza_000006_A10_KJU0519.CEL
RILs	KJU0520	Axiom_Oryza_000006_B10_KJU0520.CEL
RILs	KJU0521	Axiom_Oryza_000006_C10_KJU0521.CEL
RILs	KJU0522	Axiom_Oryza_000006_D10_KJU0522.CEL
RILs	KJU0523	Axiom_Oryza_000006_E10_KJU0523.CEL
RILs	KJU0524	Axiom_Oryza_000006_F10_KJU0524.CEL
RILs	KJU0525	Axiom_Oryza_000006_G10_KJU0525.CEL
RILs	KJU0526	Axiom_Oryza_000006_H10_KJU0526.CEL
RILs	KJU0527	Axiom_Oryza_000006_A11_KJU0527.CEL
RILs	KJU0528	Axiom_Oryza_000006_B11_KJU0528.CEL
RILs	KJU0529	Axiom_Oryza_000006_C11_KJU0529.CEL
RILs	KJU0530	Axiom_Oryza_000006_D11_KJU0530.CEL
RILs	KJU0531	Axiom_Oryza_000006_E11_KJU0531.CEL
RILs	KJU0532	Axiom_Oryza_000006_F11_KJU0532.CEL
RILs	KJU0533	Axiom_Oryza_000006_G11_KJU0533.CEL
RILs	KJU0534	Axiom_Oryza_000006_H11_KJU0534.CEL
RILs	KJU0535	Axiom_Oryza_000006_A12_KJU0535.CEL
RILs	KJU0536	Axiom_Oryza_000006_B12_KJU0536.CEL
RILs	KJU0537	Axiom_Oryza_000006_C12_KJU0537.CEL
RILs	KJU0538	Axiom_Oryza_000006_D12_KJU0538.CEL
RILs	KJU0539	Axiom_Oryza_000006_E12_KJU0539.CEL
RILs	KJU0540	Axiom_Oryza_000006_F12_KJU0540.CEL
RILs	KJU0541	Axiom_Oryza_000006_G12_KJU0541.CEL
RILs	KJU0542	Axiom_Oryza_000006_H12_KJU0542.CEL
RILs	KJU0543	Axiom_Oryza_000007_A01_KJU0543.CEL
RILs	KJU0544	Axiom_Oryza_000007_B01_KJU0544.CEL
RILs	KJU0545	Axiom_Oryza_000007_C01_KJU0545.CEL
RILs	KJU0546	Axiom_Oryza_000007_D01_KJU0546.CEL
RILs	KJU0547	Axiom_Oryza_000007_E01_KJU0547.CEL
RILs	KJU0548	Axiom_Oryza_000007_F01_KJU0548.CEL
RILs	KJU0549	Axiom_Oryza_000007_G01_KJU0549.CEL
RILs	KJU0550	Axiom_Oryza_000007_H01_KJU0550.CEL
RILs	KJU0551	Axiom_Oryza_000007_A02_KJU0551.CEL
RILs	KJU0552	Axiom_Oryza_000007_B02_KJU0552.CEL
RILs	KJU0553	Axiom_Oryza_000007_C02_KJU0553.CEL
RILs	KJU0554	Axiom_Oryza_000007_D02_KJU0554.CEL
RILs	KJU0555	Axiom_Oryza_000007_E02_KJU0555.CEL
RILs	KJU0556	Axiom_Oryza_000007_F02_KJU0556.CEL
RILs	KJU0557	Axiom_Oryza_000007_G02_KJU0557.CEL
RILs	KJU0558	Axiom_Oryza_000007_H02_KJU0558.CEL
RILs	KJU0559	Axiom_Oryza_000007_A03_KJU0559.CEL
RILs	KJU0560	Axiom_Oryza_000007_B03_KJU0560.CEL
RILs	KJU0561	Axiom_Oryza_000007_C03_KJU0561.CEL
RILs	KJU0562	Axiom_Oryza_000007_D03_KJU0562.CEL
RILs	KJU0563	Axiom_Oryza_000007_E03_KJU0563.CEL
RILs	KJU0564	Axiom_Oryza_000007_F03_KJU0564.CEL
RILs	KJU0565	Axiom_Oryza_000007_G03_KJU0565.CEL
RILs	KJU0566	Axiom_Oryza_000007_H03_KJU0566.CEL
RILs	KJU0567	Axiom_Oryza_000007_A04_KJU0567.CEL
RILs	KJU0568	Axiom_Oryza_000007_B04_KJU0568.CEL
RILs	KJU0569	Axiom_Oryza_000007_C04_KJU0569.CEL
RILs	KJU0570	Axiom_Oryza_000007_D04_KJU0570.CEL
RILs	KJU0571	Axiom_Oryza_000007_E04_KJU0571.CEL
RILs	KJU0572	Axiom_Oryza_000007_F04_KJU0572.CEL
RILs	KJU0573	Axiom_Oryza_000007_G04_KJU0573.CEL
RILs	KJU0574	Axiom_Oryza_000007_H04_KJU0574.CEL
RILs	KJU0575	Axiom_Oryza_000007_A05_KJU0575.CEL
RILs	KJU0576	Axiom_Oryza_000007_B05_KJU0576.CEL
RILs	KJU0577	Axiom_Oryza_000007_C05_KJU0577.CEL
RILs	KJU0578	Axiom_Oryza_000007_D05_KJU0578.CEL
RILs	KJU0579	Axiom_Oryza_000007_E05_KJU0579.CEL
RILs	KJU0580	Axiom_Oryza_000007_F05_KJU0580.CEL
RILs	KJU0581	Axiom_Oryza_000007_G05_KJU0581.CEL
RILs	KJU0582	Axiom_Oryza_000007_H05_KJU0582.CEL
RILs	KJU0583	Axiom_Oryza_000007_A06_KJU0583.CEL
RILs	KJU0584	Axiom_Oryza_000007_B06_KJU0584.CEL
RILs	KJU0585	Axiom_Oryza_000007_C06_KJU0585.CEL
RILs	KJU0586	Axiom_Oryza_000007_D06_KJU0586.CEL
RILs	KJU0587	Axiom_Oryza_000007_E06_KJU0587.CEL
RILs	KJU0588	Axiom_Oryza_000007_F06_KJU0588.CEL
RILs	KJU0589	Axiom_Oryza_000007_G06_KJU0589.CEL
RILs	KJU0590	Axiom_Oryza_000007_H06_KJU0590.CEL
RILs	KJU0591	Axiom_Oryza_000007_A07_KJU0591.CEL
RILs	KJU0592	Axiom_Oryza_000007_B07_KJU0592.CEL
RILs	KJU0593	Axiom_Oryza_000007_C07_KJU0593.CEL
RILs	KJU0594	Axiom_Oryza_000007_D07_KJU0594.CEL
RILs	KJU0595	Axiom_Oryza_000007_E07_KJU0595.CEL
RILs	KJU0596	Axiom_Oryza_000007_F07_KJU0596.CEL
RILs	KJU0597	Axiom_Oryza_000007_G07_KJU0597.CEL
RILs	KJU0598	Axiom_Oryza_000007_H07_KJU0598.CEL
RILs	KJU0599	Axiom_Oryza_000007_A08_KJU0599.CEL
RILs	KJU0600	Axiom_Oryza_000007_B08_KJU0600.CEL
RILs	KJU0601	Axiom_Oryza_000007_C08_KJU0601.CEL
RILs	KJU0602	Axiom_Oryza_000007_D08_KJU0602.CEL
RILs	KJU0603	Axiom_Oryza_000007_E08_KJU0603.CEL
RILs	KJU0604	Axiom_Oryza_000007_F08_KJU0604.CEL
RILs	KJU0605	Axiom_Oryza_000007_G08_KJU0605.CEL
RILs	KJU0606	Axiom_Oryza_000007_H08_KJU0606.CEL
RILs	KJU0607	Axiom_Oryza_000007_A09_KJU0607.CEL
RILs	KJU0608	Axiom_Oryza_000007_B09_KJU0608.CEL
RILs	KJU0609	Axiom_Oryza_000007_C09_KJU0609.CEL
RILs	KJU0610	Axiom_Oryza_000007_D09_KJU0610.CEL
RILs	KJU0611	Axiom_Oryza_000007_E09_KJU0611.CEL
RILs	KJU0612	Axiom_Oryza_000007_F09_KJU0612.CEL
RILs	KJU0613	Axiom_Oryza_000007_G09_KJU0613.CEL
RILs	KJU0614	Axiom_Oryza_000007_H09_KJU0614.CEL
RILs	KJU0615	Axiom_Oryza_000007_A10_KJU0615.CEL
RILs	KJU0616	Axiom_Oryza_000007_B10_KJU0616.CEL
RILs	KJU0617	Axiom_Oryza_000007_C10_KJU0617.CEL
RILs	KJU0618	Axiom_Oryza_000007_D10_KJU0618.CEL
RILs	KJU0619	Axiom_Oryza_000007_E10_KJU0619.CEL
RILs	KJU0620	Axiom_Oryza_000007_F10_KJU0620.CEL
RILs	KJU0621	Axiom_Oryza_000007_G10_KJU0621.CEL
RILs	KJU0622	Axiom_Oryza_000007_H10_KJU0622.CEL
RILs	KJU0623	Axiom_Oryza_000007_A11_KJU0623.CEL
RILs	KJU0624	Axiom_Oryza_000007_B11_KJU0624.CEL
RILs	KJU0625	Axiom_Oryza_000007_C11_KJU0625.CEL
RILs	KJU0626	Axiom_Oryza_000007_D11_KJU0626.CEL
RILs	KJU0627	Axiom_Oryza_000007_E11_KJU0627.CEL
RILs	KJU0628	Axiom_Oryza_000007_F11_KJU0628.CEL
RILs	KJU0629	Axiom_Oryza_000007_G11_KJU0629.CEL
RILs	KJU0630	Axiom_Oryza_000007_H11_KJU0630.CEL
RILs	KJU0631	Axiom_Oryza_000007_A12_KJU0631.CEL
RILs	KJU0632	Axiom_Oryza_000007_B12_KJU0632.CEL
RILs	KJU0633	Axiom_Oryza_000007_C12_KJU0633.CEL
RILs	KJU0634	Axiom_Oryza_000007_D12_KJU0634.CEL
RILs	KJU0635	Axiom_Oryza_000007_E12_KJU0635.CEL
RILs	KJU0636	Axiom_Oryza_000007_F12_KJU0636.CEL
RILs	KJU0637	Axiom_Oryza_000007_G12_KJU0637.CEL
RILs	KJU0638	Axiom_Oryza_000007_H12_KJU0638.CEL
RILs	KJU0639	Axiom_Oryza_000008_A01_KJU0639.CEL
RILs	KJU0640	Axiom_Oryza_000008_B01_KJU0640.CEL
RILs	KJU0641	Axiom_Oryza_000008_C01_KJU0641.CEL
RILs	KJU0642	Axiom_Oryza_000008_D01_KJU0642.CEL
RILs	KJU0643	Axiom_Oryza_000008_E01_KJU0643.CEL
RILs	KJU0644	Axiom_Oryza_000008_F01_KJU0644.CEL
RILs	KJU0645	Axiom_Oryza_000008_G01_KJU0645.CEL
RILs	KJU0646	Axiom_Oryza_000008_H01_KJU0646.CEL
RILs	KJU0647	Axiom_Oryza_000008_A02_KJU0647.CEL
RILs	KJU0648	Axiom_Oryza_000008_B02_KJU0648.CEL
RILs	KJU0649	Axiom_Oryza_000008_C02_KJU0649.CEL
RILs	KJU0650	Axiom_Oryza_000008_D02_KJU0650.CEL
RILs	KJU0651	Axiom_Oryza_000008_E02_KJU0651.CEL
RILs	KJU0652	Axiom_Oryza_000008_F02_KJU0652.CEL
RILs	KJU0653	Axiom_Oryza_000008_G02_KJU0653.CEL
RILs	KJU0654	Axiom_Oryza_000008_H02_KJU0654.CEL
RILs	KJU0655	Axiom_Oryza_000008_A03_KJU0655.CEL
RILs	KJU0656	Axiom_Oryza_000008_B03_KJU0656.CEL
RILs	KJU0657	Axiom_Oryza_000008_C03_KJU0657.CEL
RILs	KJU0658	Axiom_Oryza_000008_D03_KJU0658.CEL
RILs	KJU0659	Axiom_Oryza_000008_E03_KJU0659.CEL
RILs	KJU0660	Axiom_Oryza_000008_F03_KJU0660.CEL
RILs	KJU0661	Axiom_Oryza_000008_G03_KJU0661.CEL
RILs	KJU0662	Axiom_Oryza_000008_H03_KJU0662.CEL
RILs	KJU0663	Axiom_Oryza_000008_A04_KJU0663.CEL
RILs	KJU0664	Axiom_Oryza_000008_B04_KJU0664.CEL
RILs	KJU0665	Axiom_Oryza_000008_C04_KJU0665.CEL
RILs	KJU0666	Axiom_Oryza_000008_D04_KJU0666.CEL
RILs	KJU0667	Axiom_Oryza_000008_E04_KJU0667.CEL
RILs	KJU0668	Axiom_Oryza_000008_F04_KJU0668.CEL
RILs	KJU0669	Axiom_Oryza_000008_G04_KJU0669.CEL
RILs	KJU0670	Axiom_Oryza_000008_H04_KJU0670.CEL
RILs	KJU0671	Axiom_Oryza_000008_A05_KJU0671.CEL
RILs	KJU0672	Axiom_Oryza_000008_B05_KJU0672.CEL
RILs	KJU0673	Axiom_Oryza_000008_C05_KJU0673.CEL
RILs	KJU0674	Axiom_Oryza_000008_D05_KJU0674.CEL
RILs	KJU0675	Axiom_Oryza_000008_E05_KJU0675.CEL
RILs	KJU0676	Axiom_Oryza_000008_F05_KJU0676.CEL
RILs	KJU0677	Axiom_Oryza_000008_G05_KJU0677.CEL
RILs	KJU0678	Axiom_Oryza_000008_H05_KJU0678.CEL
RILs	KJU0679	Axiom_Oryza_000008_A06_KJU0679.CEL
RILs	KJU0680	Axiom_Oryza_000008_B06_KJU0680.CEL
RILs	KJU0681	Axiom_Oryza_000008_C06_KJU0681.CEL
RILs	KJU0682	Axiom_Oryza_000008_D06_KJU0682.CEL
RILs	KJU0683	Axiom_Oryza_000008_E06_KJU0683.CEL
RILs	KJU0684	Axiom_Oryza_000008_F06_KJU0684.CEL
RILs	KJU0685	Axiom_Oryza_000008_G06_KJU0685.CEL
RILs	KJU0686	Axiom_Oryza_000008_H06_KJU0686.CEL
RILs	KJU0687	Axiom_Oryza_000008_A07_KJU0687.CEL
RILs	KJU0688	Axiom_Oryza_000008_B07_KJU0688.CEL
RILs	KJU0689	Axiom_Oryza_000008_C07_KJU0689.CEL
RILs	KJU0690	Axiom_Oryza_000008_D07_KJU0690.CEL
RILs	KJU0691	Axiom_Oryza_000008_E07_KJU0691.CEL
RILs	KJU0692	Axiom_Oryza_000008_F07_KJU0692.CEL
RILs	KJU0693	Axiom_Oryza_000008_G07_KJU0693.CEL
RILs	KJU0694	Axiom_Oryza_000008_H07_KJU0694.CEL
RILs	KJU0695	Axiom_Oryza_000008_A08_KJU0695.CEL
RILs	KJU0696	Axiom_Oryza_000008_B08_KJU0696.CEL
RILs	KJU0697	Axiom_Oryza_000008_C08_KJU0697.CEL
RILs	KJU0698	Axiom_Oryza_000008_D08_KJU0698.CEL
RILs	KJU0699	Axiom_Oryza_000008_E08_KJU0699.CEL
RILs	KJU0700	Axiom_Oryza_000008_F08_KJU0700.CEL
RILs	KJU0701	Axiom_Oryza_000008_G08_KJU0701.CEL
RILs	KJU0702	Axiom_Oryza_000008_H08_KJU0702.CEL
RILs	KJU0703	Axiom_Oryza_000008_A09_KJU0703.CEL
RILs	KJU0704	Axiom_Oryza_000008_B09_KJU0704.CEL
RILs	KJU0705	Axiom_Oryza_000008_C09_KJU0705.CEL
RILs	KJU0706	Axiom_Oryza_000043_A05_KJU0706.CEL
RILs	KJU0707	Axiom_Oryza_000008_D09_KJU0707.CEL
RILs	KJU0708	Axiom_Oryza_000008_E09_KJU0708.CEL
RILs	KJU0709	Axiom_Oryza_000008_F09_KJU0709.CEL
RILs	KJU0710	Axiom_Oryza_000008_G09_KJU0710.CEL
RILs	KJU0711	Axiom_Oryza_000008_H09_KJU0711.CEL
RILs	KJU0712	Axiom_Oryza_000008_A10_KJU0712.CEL
RILs	KJU0713	Axiom_Oryza_000008_B10_KJU0713.CEL
RILs	KJU0714	Axiom_Oryza_000008_C10_KJU0714.CEL
RILs	KJU0715	Axiom_Oryza_000008_D10_KJU0715.CEL
RILs	KJU0716	Axiom_Oryza_000008_E10_KJU0716.CEL
RILs	KJU0717	Axiom_Oryza_000008_F10_KJU0717.CEL
RILs	KJU0718	Axiom_Oryza_000008_G10_KJU0718.CEL
RILs	KJU0719	Axiom_Oryza_000008_H10_KJU0719.CEL
RILs	KJU0720	Axiom_Oryza_000008_A11_KJU0720.CEL
RILs	KJU0721	Axiom_Oryza_000008_B11_KJU0721.CEL
RILs	KJU0722	Axiom_Oryza_000008_C11_KJU0722.CEL
RILs	KJU0723	Axiom_Oryza_000008_D11_KJU0723.CEL
RILs	KJU0724	Axiom_Oryza_000008_E11_KJU0724.CEL
RILs	KJU0725	Axiom_Oryza_000008_F11_KJU0725.CEL
RILs	KJU0726	Axiom_Oryza_000008_G11_KJU0726.CEL
RILs	KJU0727	Axiom_Oryza_000008_H11_KJU0727.CEL
RILs	KJU0728	Axiom_Oryza_000008_A12_KJU0728.CEL
RILs	KJU0729	Axiom_Oryza_000008_B12_KJU0729.CEL
RILs	KJU0730	Axiom_Oryza_000008_C12_KJU0730.CEL
RILs	KJU0731	Axiom_Oryza_000008_D12_KJU0731.CEL
RILs	KJU0732	Axiom_Oryza_000008_E12_KJU0732.CEL
RILs	KJU0733	Axiom_Oryza_000008_F12_KJU0733.CEL
RILs	KJU0734	Axiom_Oryza_000008_G12_KJU0734.CEL
RILs	KJU0735	Axiom_Oryza_000008_H12_KJU0735.CEL
RILs	KJU0736	Axiom_Oryza_000009_A01_KJU0736.CEL
RILs	KJU0737	Axiom_Oryza_000009_B01_KJU0737.CEL
RILs	KJU0738	Axiom_Oryza_000009_C01_KJU0738.CEL
RILs	KJU0739	Axiom_Oryza_000009_D01_KJU0739.CEL
RILs	KJU0740	Axiom_Oryza_000009_E01_KJU0740.CEL
RILs	KJU0741	Axiom_Oryza_000009_F01_KJU0741.CEL
RILs	KJU0742	Axiom_Oryza_000009_G01_KJU0742.CEL
RILs	KJU0743	Axiom_Oryza_000009_H01_KJU0743.CEL
RILs	KJU0744	Axiom_Oryza_000009_A02_KJU0744.CEL
RILs	KJU0745	Axiom_Oryza_000009_B02_KJU0745.CEL
RILs	KJU0746	Axiom_Oryza_000009_C02_KJU0746.CEL
RILs	KJU0747	Axiom_Oryza_000009_D02_KJU0747.CEL
RILs	KJU0748	Axiom_Oryza_000009_E02_KJU0748.CEL
RILs	KJU0749	Axiom_Oryza_000009_F02_KJU0749.CEL
RILs	KJU0750	Axiom_Oryza_000009_G02_KJU0750.CEL
RILs	KJU0751	Axiom_Oryza_000009_H02_KJU0751.CEL
RILs	KJU0752	Axiom_Oryza_000009_A03_KJU0752.CEL
RILs	KJU0753	Axiom_Oryza_000009_B03_KJU0753.CEL
RILs	KJU0754	Axiom_Oryza_000009_C03_KJU0754.CEL
RILs	KJU0755	Axiom_Oryza_000009_D03_KJU0755.CEL
RILs	KJU0756	Axiom_Oryza_000009_E03_KJU0756.CEL
RILs	KJU0757	Axiom_Oryza_000009_F03_KJU0757.CEL
RILs	KJU0758	Axiom_Oryza_000009_G03_KJU0758.CEL
RILs	KJU0759	Axiom_Oryza_000009_H03_KJU0759.CEL
RILs	KJU0760	Axiom_Oryza_000009_A04_KJU0760.CEL
RILs	KJU0761	Axiom_Oryza_000009_B04_KJU0761.CEL
RILs	KJU0762	Axiom_Oryza_000009_C04_KJU0762.CEL
RILs	KJU0763	Axiom_Oryza_000009_D04_KJU0763.CEL
RILs	KJU0764	Axiom_Oryza_000009_E04_KJU0764.CEL
RILs	KJU0765	Axiom_Oryza_000009_F04_KJU0765.CEL
RILs	KJU0766	Axiom_Oryza_000009_G04_KJU0766.CEL
RILs	KJU0767	Axiom_Oryza_000009_H04_KJU0767.CEL
RILs	KJU0768	Axiom_Oryza_000009_A05_KJU0768.CEL
RILs	KJU0769	Axiom_Oryza_000009_B05_KJU0769.CEL
RILs	KJU0770	Axiom_Oryza_000009_C05_KJU0770.CEL
RILs	KJU0771	Axiom_Oryza_000009_D05_KJU0771.CEL
RILs	KJU0772	Axiom_Oryza_000009_E05_KJU0772.CEL
RILs	KJU0773	Axiom_Oryza_000009_F05_KJU0773.CEL
RILs	KJU0774	Axiom_Oryza_000009_G05_KJU0774.CEL
RILs	KJU0775	Axiom_Oryza_000009_H05_KJU0775.CEL
RILs	KJU0776	Axiom_Oryza_000009_A06_KJU0776.CEL
RILs	KJU0777	Axiom_Oryza_000009_B06_KJU0777.CEL
RILs	KJU0778	Axiom_Oryza_000009_C06_KJU0778.CEL
RILs	KJU0779	Axiom_Oryza_000009_D06_KJU0779.CEL
RILs	KJU0780	Axiom_Oryza_000009_E06_KJU0780.CEL
RILs	KJU0781	Axiom_Oryza_000009_F06_KJU0781.CEL
RILs	KJU0782	Axiom_Oryza_000009_G06_KJU0782.CEL
RILs	KJU0783	Axiom_Oryza_000009_H06_KJU0783.CEL
RILs	KJU0784	Axiom_Oryza_000009_A07_KJU0784.CEL
RILs	KJU0785	Axiom_Oryza_000009_B07_KJU0785.CEL
RILs	KJU0786	Axiom_Oryza_000009_C07_KJU0786.CEL
RILs	KJU0787	Axiom_Oryza_000009_D07_KJU0787.CEL
RILs	KJU0788	Axiom_Oryza_000009_E07_KJU0788.CEL
RILs	KJU0789	Axiom_Oryza_000009_F07_KJU0789.CEL
RILs	KJU0790	Axiom_Oryza_000009_G07_KJU0790.CEL
RILs	KJU0791	Axiom_Oryza_000009_H07_KJU0791.CEL
RILs	KJU0792	Axiom_Oryza_000009_A08_KJU0792.CEL
RILs	KJU0793	Axiom_Oryza_000009_B08_KJU0793.CEL
RILs	KJU0794	Axiom_Oryza_000009_C08_KJU0794.CEL
RILs	KJU0795	Axiom_Oryza_000009_D08_KJU0795.CEL
RILs	KJU0796	Axiom_Oryza_000009_E08_KJU0796.CEL
RILs	KJU0797	Axiom_Oryza_000009_F08_KJU0797.CEL
RILs	KJU0798	Axiom_Oryza_000009_G08_KJU0798.CEL
RILs	KJU0799	Axiom_Oryza_000009_H08_KJU0799.CEL
RILs	KJU0800	Axiom_Oryza_000009_A09_KJU0800.CEL
RILs	KJU0801	Axiom_Oryza_000009_B09_KJU0801.CEL
RILs	KJU0802	Axiom_Oryza_000009_C09_KJU0802.CEL
RILs	KJU0803	Axiom_Oryza_000009_D09_KJU0803.CEL
RILs	KJU0804	Axiom_Oryza_000009_E09_KJU0804.CEL
RILs	KJU0805	Axiom_Oryza_000009_F09_KJU0805.CEL
RILs	KJU0806	Axiom_Oryza_000009_G09_KJU0806.CEL
RILs	KJU0807	Axiom_Oryza_000009_H09_KJU0807.CEL
RILs	KJU0808	Axiom_Oryza_000009_A10_KJU0808.CEL
RILs	KJU0809	Axiom_Oryza_000009_B10_KJU0809.CEL
RILs	KJU0810	Axiom_Oryza_000009_C10_KJU0810.CEL
RILs	KJU0811	Axiom_Oryza_000009_D10_KJU0811.CEL
RILs	KJU0812	Axiom_Oryza_000009_E10_KJU0812.CEL
RILs	KJU0813	Axiom_Oryza_000009_F10_KJU0813.CEL
RILs	KJU0814	Axiom_Oryza_000009_G10_KJU0814.CEL
RILs	KJU0815	Axiom_Oryza_000009_H10_KJU0815.CEL
RILs	KJU0816	Axiom_Oryza_000009_A11_KJU0816.CEL
RILs	KJU0817	Axiom_Oryza_000009_B11_KJU0817.CEL
RILs	KJU0818	Axiom_Oryza_000009_C11_KJU0818.CEL
RILs	KJU0819	Axiom_Oryza_000009_D11_KJU0819.CEL
RILs	KJU0820	Axiom_Oryza_000009_E11_KJU0820.CEL
RILs	KJU0821	Axiom_Oryza_000009_F11_KJU0821.CEL
RILs	KJU0822	Axiom_Oryza_000009_G11_KJU0822.CEL
RILs	KJU0823	Axiom_Oryza_000009_H11_KJU0823.CEL
RILs	KJU0824	Axiom_Oryza_000009_A12_KJU0824.CEL
RILs	KJU0825	Axiom_Oryza_000009_B12_KJU0825.CEL
RILs	KJU0826	Axiom_Oryza_000009_C12_KJU0826.CEL
RILs	KJU0827	Axiom_Oryza_000009_D12_KJU0827.CEL
RILs	KJU0828	Axiom_Oryza_000009_E12_KJU0828.CEL
RILs	KJU0829	Axiom_Oryza_000009_F12_KJU0829.CEL
RILs	KJU0830	Axiom_Oryza_000009_G12_KJU0830.CEL
RILs	KJU0831	Axiom_Oryza_000009_H12_KJU0831.CEL
RILs	KJU0832	Axiom_Oryza_000010_A01_KJU0832.CEL
RILs	KJU0833	Axiom_Oryza_000010_B01_KJU0833.CEL
RILs	KJU0834	Axiom_Oryza_000010_C01_KJU0834.CEL
RILs	KJU0835	Axiom_Oryza_000010_D01_KJU0835.CEL
RILs	KJU0836	Axiom_Oryza_000010_E01_KJU0836.CEL
RILs	KJU0837	Axiom_Oryza_000010_F01_KJU0837.CEL
RILs	KJU0838	Axiom_Oryza_000010_G01_KJU0838.CEL
RILs	KJU0839	Axiom_Oryza_000010_H01_KJU0839.CEL
RILs	KJU0840	Axiom_Oryza_000010_A02_KJU0840.CEL
RILs	KJU0841	Axiom_Oryza_000010_B02_KJU0841.CEL
RILs	KJU0842	Axiom_Oryza_000010_C02_KJU0842.CEL
RILs	KJU0843	Axiom_Oryza_000010_D02_KJU0843.CEL
RILs	KJU0844	Axiom_Oryza_000010_E02_KJU0844.CEL
RILs	KJU0845	Axiom_Oryza_000010_F02_KJU0845.CEL
RILs	KJU0846	Axiom_Oryza_000010_G02_KJU0846.CEL
RILs	KJU0847	Axiom_Oryza_000010_H02_KJU0847.CEL
RILs	KJU0848	Axiom_Oryza_000010_A03_KJU0848.CEL
RILs	KJU0849	Axiom_Oryza_000010_B03_KJU0849.CEL
RILs	KJU0850	Axiom_Oryza_000010_C03_KJU0850.CEL
RILs	KJU0851	Axiom_Oryza_000010_D03_KJU0851.CEL
RILs	KJU0852	Axiom_Oryza_000010_E03_KJU0852.CEL
RILs	KJU0853	Axiom_Oryza_000010_F03_KJU0853.CEL
RILs	KJU0854	Axiom_Oryza_000010_G03_KJU0854.CEL
RILs	KJU0855	Axiom_Oryza_000010_H03_KJU0855.CEL
RILs	KJU0856	Axiom_Oryza_000010_A04_KJU0856.CEL
RILs	KJU0857	Axiom_Oryza_000010_B04_KJU0857.CEL
RILs	KJU0858	Axiom_Oryza_000010_C04_KJU0858.CEL
RILs	KJU0859	Axiom_Oryza_000010_D04_KJU0859.CEL
RILs	KJU0860	Axiom_Oryza_000010_E04_KJU0860.CEL
RILs	KJU0861	Axiom_Oryza_000010_F04_KJU0861.CEL
RILs	KJU0862	Axiom_Oryza_000010_G04_KJU0862.CEL
RILs	KJU0863	Axiom_Oryza_000010_H04_KJU0863.CEL
RILs	KJU0864	Axiom_Oryza_000010_A05_KJU0864.CEL
RILs	KJU0865	Axiom_Oryza_000010_B05_KJU0865.CEL
RILs	KJU0866	Axiom_Oryza_000010_C05_KJU0866.CEL
RILs	KJU0867	Axiom_Oryza_000010_D05_KJU0867.CEL
RILs	KJU0868	Axiom_Oryza_000010_E05_KJU0868.CEL
RILs	KJU0869	Axiom_Oryza_000010_F05_KJU0869.CEL
RILs	KJU0870	Axiom_Oryza_000010_G05_KJU0870.CEL
RILs	KJU0871	Axiom_Oryza_000010_H05_KJU0871.CEL
RILs	KJU0872	Axiom_Oryza_000010_A06_KJU0872.CEL
RILs	KJU0873	Axiom_Oryza_000010_B06_KJU0873.CEL
RILs	KJU0874	Axiom_Oryza_000010_C06_KJU0874.CEL
RILs	KJU0875	Axiom_Oryza_000010_D06_KJU0875.CEL
RILs	KJU0876	Axiom_Oryza_000010_E06_KJU0876.CEL
RILs	KJU0877	Axiom_Oryza_000010_F06_KJU0877.CEL
RILs	KJU0878	Axiom_Oryza_000010_G06_KJU0878.CEL
RILs	KJU0879	Axiom_Oryza_000010_H06_KJU0879.CEL
RILs	KJU0880	Axiom_Oryza_000010_A07_KJU0880.CEL
RILs	KJU0881	Axiom_Oryza_000010_B07_KJU0881.CEL
RILs	KJU0882	Axiom_Oryza_000010_C07_KJU0882.CEL
RILs	KJU0883	Axiom_Oryza_000010_D07_KJU0883.CEL
RILs	KJU0884	Axiom_Oryza_000010_E07_KJU0884.CEL
RILs	KJU0885	Axiom_Oryza_000010_F07_KJU0885.CEL
RILs	KJU0886	Axiom_Oryza_000010_G07_KJU0886.CEL
RILs	KJU0887	Axiom_Oryza_000010_H07_KJU0887.CEL
RILs	KJU0888	Axiom_Oryza_000010_A08_KJU0888.CEL
RILs	KJU0889	Axiom_Oryza_000010_B08_KJU0889.CEL
RILs	KJU0890	Axiom_Oryza_000010_C08_KJU0890.CEL
RILs	KJU0891	Axiom_Oryza_000010_D08_KJU0891.CEL
RILs	KJU0892	Axiom_Oryza_000010_E08_KJU0892.CEL
RILs	KJU0893	Axiom_Oryza_000010_F08_KJU0893.CEL
RILs	KJU0894	Axiom_Oryza_000010_G08_KJU0894.CEL
RILs	KJU0895	Axiom_Oryza_000010_H08_KJU0895.CEL
RILs	KJU0896	Axiom_Oryza_000010_A09_KJU0896.CEL
RILs	KJU0897	Axiom_Oryza_000010_B09_KJU0897.CEL
RILs	KJU0898	Axiom_Oryza_000010_C09_KJU0898.CEL
RILs	KJU0899	Axiom_Oryza_000010_D09_KJU0899.CEL
RILs	KJU0900	Axiom_Oryza_000010_E09_KJU0900.CEL
RILs	KJU0901	Axiom_Oryza_000010_F09_KJU0901.CEL
RILs	KJU0902	Axiom_Oryza_000010_G09_KJU0902.CEL
RILs	KJU0903	Axiom_Oryza_000010_H09_KJU0903.CEL
RILs	KJU0904	Axiom_Oryza_000010_A10_KJU0904.CEL
RILs	KJU0905	Axiom_Oryza_000010_B10_KJU0905.CEL
RILs	KJU0906	Axiom_Oryza_000010_C10_KJU0906.CEL
RILs	KJU0907	Axiom_Oryza_000010_D10_KJU0907.CEL
RILs	KJU0908	Axiom_Oryza_000010_E10_KJU0908.CEL
RILs	KJU0909	Axiom_Oryza_000010_F10_KJU0909.CEL
RILs	KJU0910	Axiom_Oryza_000010_G10_KJU0910.CEL
RILs	KJU0911	Axiom_Oryza_000010_H10_KJU0911.CEL
RILs	KJU0912	Axiom_Oryza_000010_A11_KJU0912.CEL
RILs	KJU0913	Axiom_Oryza_000010_B11_KJU0913.CEL
RILs	KJU0914	Axiom_Oryza_000010_C11_KJU0914.CEL
RILs	KJU0915	Axiom_Oryza_000010_D11_KJU0915.CEL
RILs	KJU0916	Axiom_Oryza_000010_E11_KJU0916.CEL
RILs	KJU0917	Axiom_Oryza_000010_F11_KJU0917.CEL
RILs	KJU0918	Axiom_Oryza_000010_G11_KJU0918.CEL
RILs	KJU0919	Axiom_Oryza_000010_H11_KJU0919.CEL
RILs	KJU0920	Axiom_Oryza_000010_A12_KJU0920.CEL
RILs	KJU0921	Axiom_Oryza_000010_B12_KJU0921.CEL
RILs	KJU0922	Axiom_Oryza_000010_C12_KJU0922.CEL
RILs	KJU0923	Axiom_Oryza_000010_D12_KJU0923.CEL
RILs	KJU0924	Axiom_Oryza_000010_E12_KJU0924.CEL
RILs	KJU0925	Axiom_Oryza_000010_F12_KJU0925.CEL
RILs	KJU0926	Axiom_Oryza_000010_G12_KJU0926.CEL
RILs	KJU0927	Axiom_Oryza_000010_H12_KJU0927.CEL
RILs	KJU0928	Axiom_Oryza_000011_A01_KJU0928.CEL
RILs	KJU0929	Axiom_Oryza_000011_B01_KJU0929.CEL
RILs	KJU0930	Axiom_Oryza_000011_C01_KJU0930.CEL
RILs	KJU0931	Axiom_Oryza_000011_D01_KJU0931.CEL
RILs	KJU0932	Axiom_Oryza_000011_E01_KJU0932.CEL
RILs	KJU0933	Axiom_Oryza_000011_F01_KJU0933.CEL
RILs	KJU0934	Axiom_Oryza_000011_G01_KJU0934.CEL
RILs	KJU0935	Axiom_Oryza_000011_H01_KJU0935.CEL
RILs	KJU0936	Axiom_Oryza_000011_A02_KJU0936.CEL
RILs	KJU0937	Axiom_Oryza_000011_B02_KJU0937.CEL
RILs	KJU0938	Axiom_Oryza_000011_C02_KJU0938.CEL
RILs	KJU0939	Axiom_Oryza_000011_D02_KJU0939.CEL
RILs	KJU0940	Axiom_Oryza_000011_E02_KJU0940.CEL
RILs	KJU0941	Axiom_Oryza_000011_F02_KJU0941.CEL
RILs	KJU0942	Axiom_Oryza_000011_G02_KJU0942.CEL
RILs	KJU0943	Axiom_Oryza_000011_H02_KJU0943.CEL
RILs	KJU0944	Axiom_Oryza_000011_A03_KJU0944.CEL
RILs	KJU0945	Axiom_Oryza_000011_B03_KJU0945.CEL
RILs	KJU0946	Axiom_Oryza_000011_C03_KJU0946.CEL
RILs	KJU0947	Axiom_Oryza_000011_D03_KJU0947.CEL
RILs	KJU0948	Axiom_Oryza_000011_E03_KJU0948.CEL
RILs	KJU0949	Axiom_Oryza_000011_F03_KJU0949.CEL
RILs	KJU0950	Axiom_Oryza_000011_G03_KJU0950.CEL
RILs	KJU0951	Axiom_Oryza_000011_H03_KJU0951.CEL
RILs	KJU0952	Axiom_Oryza_000011_A04_KJU0952.CEL
RILs	KJU0953	Axiom_Oryza_000011_B04_KJU0953.CEL
RILs	KJU0954	Axiom_Oryza_000011_C04_KJU0954.CEL
RILs	KJU0955	Axiom_Oryza_000011_D04_KJU0955.CEL
RILs	KJU0956	Axiom_Oryza_000011_E04_KJU0956.CEL
RILs	KJU0957	Axiom_Oryza_000011_F04_KJU0957.CEL
RILs	KJU0958	Axiom_Oryza_000011_G04_KJU0958.CEL
RILs	KJU0959	Axiom_Oryza_000011_H04_KJU0959.CEL
RILs	KJU0960	Axiom_Oryza_000011_A05_KJU0960.CEL
RILs	KJU0961	Axiom_Oryza_000011_B05_KJU0961.CEL
RILs	KJU0962	Axiom_Oryza_000011_C05_KJU0962.CEL
RILs	KJU0963	Axiom_Oryza_000011_D05_KJU0963.CEL
RILs	KJU0964	Axiom_Oryza_000011_E05_KJU0964.CEL
RILs	KJU0965	Axiom_Oryza_000011_F05_KJU0965.CEL
RILs	KJU0966	Axiom_Oryza_000011_G05_KJU0966.CEL
RILs	KJU0967	Axiom_Oryza_000011_H05_KJU0967.CEL
RILs	KJU0968	Axiom_Oryza_000011_A06_KJU0968.CEL
RILs	KJU0969	Axiom_Oryza_000011_B06_KJU0969.CEL
RILs	KJU0970	Axiom_Oryza_000011_C06_KJU0970.CEL
RILs	KJU0971	Axiom_Oryza_000011_D06_KJU0971.CEL
RILs	KJU0972	Axiom_Oryza_000011_E06_KJU0972.CEL
RILs	KJU0973	Axiom_Oryza_000011_F06_KJU0973.CEL
RILs	KJU0974	Axiom_Oryza_000011_G06_KJU0974.CEL
RILs	KJU0975	Axiom_Oryza_000011_H06_KJU0975.CEL
RILs	KJU0976	Axiom_Oryza_000011_A07_KJU0976.CEL
RILs	KJU0977	Axiom_Oryza_000011_B07_KJU0977.CEL
RILs	KJU0978	Axiom_Oryza_000011_C07_KJU0978.CEL
RILs	KJU0979	Axiom_Oryza_000011_D07_KJU0979.CEL
RILs	KJU0980	Axiom_Oryza_000011_E07_KJU0980.CEL
RILs	KJU0981	Axiom_Oryza_000011_F07_KJU0981.CEL
RILs	KJU0982	Axiom_Oryza_000011_G07_KJU0982.CEL
RILs	KJU0983	Axiom_Oryza_000011_H07_KJU0983.CEL
RILs	KJU0984	Axiom_Oryza_000011_A08_KJU0984.CEL
RILs	KJU0985	Axiom_Oryza_000011_B08_KJU0985.CEL
RILs	KJU0986	Axiom_Oryza_000011_C08_KJU0986.CEL
RILs	KJU0987	Axiom_Oryza_000011_D08_KJU0987.CEL
RILs	KJU0988	Axiom_Oryza_000011_E08_KJU0988.CEL
RILs	KJU0989	Axiom_Oryza_000011_F08_KJU0989.CEL
RILs	KJU0990	Axiom_Oryza_000011_G08_KJU0990.CEL
RILs	KJU0991	Axiom_Oryza_000011_H08_KJU0991.CEL
RILs	KJU0992	Axiom_Oryza_000011_A09_KJU0992.CEL
RILs	KJU0993	Axiom_Oryza_000011_B09_KJU0993.CEL
RILs	KJU0994	Axiom_Oryza_000011_C09_KJU0994.CEL
RILs	KJU0995	Axiom_Oryza_000011_D09_KJU0995.CEL
RILs	KJU0996	Axiom_Oryza_000011_E09_KJU0996.CEL
RILs	KJU0997	Axiom_Oryza_000011_F09_KJU0997.CEL
RILs	KJU0998	Axiom_Oryza_000011_G09_KJU0998.CEL
RILs	KJU0999	Axiom_Oryza_000011_H09_KJU0999.CEL
RILs	KJU1000	Axiom_Oryza_000011_A10_KJU1000.CEL
RILs	KJU1001	Axiom_Oryza_000011_B10_KJU1001.CEL
RILs	KJU1002	Axiom_Oryza_000011_C10_KJU1002.CEL
RILs	KJU1003	Axiom_Oryza_000011_D10_KJU1003.CEL
RILs	KJU1004	Axiom_Oryza_000011_E10_KJU1004.CEL
RILs	KJU1005	Axiom_Oryza_000011_F10_KJU1005.CEL
RILs	KJU1006	Axiom_Oryza_000011_G10_KJU1006.CEL
RILs	KJU1007	Axiom_Oryza_000011_H10_KJU1007.CEL
RILs	KJU1008	Axiom_Oryza_000011_A11_KJU1008.CEL
RILs	KJU1009	Axiom_Oryza_000011_B11_KJU1009.CEL
RILs	KJU1010	Axiom_Oryza_000011_C11_KJU1010.CEL
RILs	KJU1011	Axiom_Oryza_000011_D11_KJU1011.CEL
RILs	KJU1012	Axiom_Oryza_000011_E11_KJU1012.CEL
RILs	KJU1013	Axiom_Oryza_000011_F11_KJU1013.CEL
RILs	KJU1014	Axiom_Oryza_000011_G11_KJU1014.CEL
RILs	KJU1015	Axiom_Oryza_000011_H11_KJU1015.CEL
RILs	KJU1016	Axiom_Oryza_000011_A12_KJU1016.CEL
RILs	KJU1017	Axiom_Oryza_000011_B12_KJU1017.CEL
RILs	KJU1018	Axiom_Oryza_000011_C12_KJU1018.CEL
RILs	KJU1019	Axiom_Oryza_000011_D12_KJU1019.CEL
RILs	KJU1020	Axiom_Oryza_000011_E12_KJU1020.CEL
RILs	KJU1021	Axiom_Oryza_000011_F12_KJU1021.CEL
RILs	KJU1022	Axiom_Oryza_000011_G12_KJU1022.CEL
RILs	KJU1023	Axiom_Oryza_000011_H12_KJU1023.CEL
RILs	KJU1024	Axiom_Oryza_000012_A01_KJU1024.CEL
RILs	KJU1025	Axiom_Oryza_000012_B01_KJU1025.CEL
RILs	KJU1026	Axiom_Oryza_000012_C01_KJU1026.CEL
RILs	KJU1027	Axiom_Oryza_000012_D01_KJU1027.CEL
RILs	KJU1028	Axiom_Oryza_000012_E01_KJU1028.CEL
RILs	KJU1029	Axiom_Oryza_000012_F01_KJU1029.CEL
RILs	KJU1030	Axiom_Oryza_000012_G01_KJU1030.CEL
RILs	KJU1031	Axiom_Oryza_000012_H01_KJU1031.CEL
RILs	KJU1032	Axiom_Oryza_000012_A02_KJU1032.CEL
RILs	KJU1033	Axiom_Oryza_000012_B02_KJU1033.CEL
RILs	KJU1034	Axiom_Oryza_000012_C02_KJU1034.CEL
RILs	KJU1035	Axiom_Oryza_000012_D02_KJU1035.CEL
RILs	KJU1036	Axiom_Oryza_000012_E02_KJU1036.CEL
RILs	KJU1037	Axiom_Oryza_000012_F02_KJU1037.CEL
RILs	KJU1038	Axiom_Oryza_000012_G02_KJU1038.CEL
RILs	KJU1039	Axiom_Oryza_000012_H02_KJU1039.CEL
RILs	KJU1040	Axiom_Oryza_000012_A03_KJU1040.CEL
RILs	KJU1041	Axiom_Oryza_000012_B03_KJU1041.CEL
RILs	KJU1042	Axiom_Oryza_000012_C03_KJU1042.CEL
RILs	KJU1043	Axiom_Oryza_000012_D03_KJU1043.CEL
RILs	KJU1044	Axiom_Oryza_000012_E03_KJU1044.CEL
RILs	KJU1045	Axiom_Oryza_000012_F03_KJU1045.CEL
RILs	KJU1046	Axiom_Oryza_000012_G03_KJU1046.CEL
RILs	KJU1047	Axiom_Oryza_000012_H03_KJU1047.CEL
RILs	KJU1048	Axiom_Oryza_000012_A04_KJU1048.CEL
RILs	KJU1049	Axiom_Oryza_000012_B04_KJU1049.CEL
RILs	KJU1050	Axiom_Oryza_000012_C04_KJU1050.CEL
RILs	KJU1051	Axiom_Oryza_000012_D04_KJU1051.CEL
RILs	KJU1052	Axiom_Oryza_000012_E04_KJU1052.CEL
RILs	KJU1053	Axiom_Oryza_000012_F04_KJU1053.CEL
RILs	KJU1054	Axiom_Oryza_000012_G04_KJU1054.CEL
RILs	KJU1055	Axiom_Oryza_000012_H04_KJU1055.CEL
RILs	KJU1056	Axiom_Oryza_000012_A05_KJU1056.CEL
RILs	KJU1057	Axiom_Oryza_000012_B05_KJU1057.CEL
RILs	KJU1058	Axiom_Oryza_000012_C05_KJU1058.CEL
RILs	KJU1059	Axiom_Oryza_000012_D05_KJU1059.CEL
RILs	KJU1060	Axiom_Oryza_000012_E05_KJU1060.CEL
RILs	KJU1061	Axiom_Oryza_000043_B05_KJU1061.CEL
RILs	KJU1062	Axiom_Oryza_000012_F05_KJU1062.CEL
RILs	KJU1063	Axiom_Oryza_000012_G05_KJU1063.CEL
RILs	KJU1065	Axiom_Oryza_000012_H05_KJU1065.CEL
RILs	KJU1066	Axiom_Oryza_000012_A06_KJU1066.CEL
RILs	KJU1067	Axiom_Oryza_000012_B06_KJU1067.CEL
RILs	KJU1068	Axiom_Oryza_000012_C06_KJU1068.CEL
RILs	KJU1069	Axiom_Oryza_000012_D06_KJU1069.CEL
RILs	KJU1070	Axiom_Oryza_000012_E06_KJU1070.CEL
RILs	KJU1071	Axiom_Oryza_000012_F06_KJU1071.CEL
RILs	KJU1072	Axiom_Oryza_000012_G06_KJU1072.CEL
RILs	KJU1073	Axiom_Oryza_000012_H06_KJU1073.CEL
RILs	KJU1074	Axiom_Oryza_000012_A07_KJU1074.CEL
RILs	KJU1075	Axiom_Oryza_000012_B07_KJU1075.CEL
RILs	KJU1076	Axiom_Oryza_000012_C07_KJU1076.CEL
RILs	KJU1077	Axiom_Oryza_000012_D07_KJU1077.CEL
RILs	KJU1078	Axiom_Oryza_000012_E07_KJU1078.CEL
RILs	KJU1079	Axiom_Oryza_000012_F07_KJU1079.CEL
RILs	KJU1080	Axiom_Oryza_000012_G07_KJU1080.CEL
RILs	KJU1081	Axiom_Oryza_000012_H07_KJU1081.CEL
RILs	KJU1082	Axiom_Oryza_000012_A08_KJU1082.CEL
RILs	KJU1083	Axiom_Oryza_000012_B08_KJU1083.CEL
RILs	KJU1084	Axiom_Oryza_000012_C08_KJU1084.CEL
RILs	KJU1085	Axiom_Oryza_000012_D08_KJU1085.CEL
RILs	KJU1086	Axiom_Oryza_000012_E08_KJU1086.CEL
RILs	KJU1087	Axiom_Oryza_000012_F08_KJU1087.CEL
RILs	KJU1088	Axiom_Oryza_000012_G08_KJU1088.CEL
RILs	KJU1089	Axiom_Oryza_000012_H08_KJU1089.CEL
RILs	KJU1090	Axiom_Oryza_000012_A09_KJU1090.CEL
RILs	KJU1091	Axiom_Oryza_000012_B09_KJU1091.CEL
RILs	KJU1092	Axiom_Oryza_000012_C09_KJU1092.CEL
RILs	KJU1093	Axiom_Oryza_000012_D09_KJU1093.CEL
RILs	KJU1094	Axiom_Oryza_000012_E09_KJU1094.CEL
RILs	KJU1095	Axiom_Oryza_000012_F09_KJU1095.CEL
RILs	KJU1096	Axiom_Oryza_000012_G09_KJU1096.CEL
RILs	KJU1097	Axiom_Oryza_000012_H09_KJU1097.CEL
RILs	KJU1098	Axiom_Oryza_000012_A10_KJU1098.CEL
RILs	KJU1099	Axiom_Oryza_000012_B10_KJU1099.CEL
RILs	KJU1100	Axiom_Oryza_000012_C10_KJU1100.CEL
RILs	KJU1101	Axiom_Oryza_000012_D10_KJU1101.CEL
RILs	KJU1102	Axiom_Oryza_000012_E10_KJU1102.CEL
RILs	KJU1103	Axiom_Oryza_000012_F10_KJU1103.CEL
RILs	KJU1104	Axiom_Oryza_000012_G10_KJU1104.CEL
RILs	KJU1105	Axiom_Oryza_000012_H10_KJU1105.CEL
RILs	KJU1106	Axiom_Oryza_000012_A11_KJU1106.CEL
RILs	KJU1107	Axiom_Oryza_000012_B11_KJU1107.CEL
RILs	KJU1108	Axiom_Oryza_000012_C11_KJU1108.CEL
RILs	KJU1109	Axiom_Oryza_000012_D11_KJU1109.CEL
RILs	KJU1110	Axiom_Oryza_000012_E11_KJU1110.CEL
RILs	KJU1111	Axiom_Oryza_000012_F11_KJU1111.CEL
RILs	KJU1112	Axiom_Oryza_000012_G11_KJU1112.CEL
RILs	KJU1113	Axiom_Oryza_000012_H11_KJU1113.CEL
RILs	KJU1114	Axiom_Oryza_000012_A12_KJU1114.CEL
RILs	KJU1115	Axiom_Oryza_000012_B12_KJU1115.CEL
RILs	KJU1116	Axiom_Oryza_000012_C12_KJU1116.CEL
RILs	KJU1117	Axiom_Oryza_000012_D12_KJU1117.CEL
RILs	KJU1118	Axiom_Oryza_000012_E12_KJU1118.CEL
RILs	KJU1119	Axiom_Oryza_000012_F12_KJU1119.CEL
RILs	KJU1120	Axiom_Oryza_000012_G12_KJU1120.CEL
RILs	KJU1121	Axiom_Oryza_000043_C05_KJU1121.CEL
RILs	KJU1122	Axiom_Oryza_000012_H12_KJU1122.CEL
RILs	KJU1123	Axiom_Oryza_000013_A01_KJU1123.CEL
RILs	KJU1124	Axiom_Oryza_000013_B01_KJU1124.CEL
RILs	KJU1125	Axiom_Oryza_000013_C01_KJU1125.CEL
RILs	KJU1126	Axiom_Oryza_000013_D01_KJU1126.CEL
RILs	KJU1127	Axiom_Oryza_000013_E01_KJU1127.CEL
RILs	KJU1128	Axiom_Oryza_000013_F01_KJU1128.CEL
RILs	KJU1129	Axiom_Oryza_000013_G01_KJU1129.CEL
RILs	KJU1130	Axiom_Oryza_000013_H01_KJU1130.CEL
RILs	KJU1131	Axiom_Oryza_000013_A02_KJU1131.CEL
RILs	KJU1132	Axiom_Oryza_000013_B02_KJU1132.CEL
RILs	KJU1133	Axiom_Oryza_000013_C02_KJU1133.CEL
RILs	KJU1134	Axiom_Oryza_000013_D02_KJU1134.CEL
RILs	KJU1135	Axiom_Oryza_000013_E02_KJU1135.CEL
RILs	KJU1136	Axiom_Oryza_000013_F02_KJU1136.CEL
RILs	KJU1137	Axiom_Oryza_000013_G02_KJU1137.CEL
RILs	KJU1138	Axiom_Oryza_000013_H02_KJU1138.CEL
RILs	KJU1139	Axiom_Oryza_000013_A03_KJU1139.CEL
RILs	KJU1140	Axiom_Oryza_000013_B03_KJU1140.CEL
RILs	KJU1141	Axiom_Oryza_000013_C03_KJU1141.CEL
RILs	KJU1142	Axiom_Oryza_000013_D03_KJU1142.CEL
RILs	KJU1143	Axiom_Oryza_000013_E03_KJU1143.CEL
RILs	KJU1144	Axiom_Oryza_000013_F03_KJU1144.CEL
RILs	KJU1145	Axiom_Oryza_000013_G03_KJU1145.CEL
RILs	KJU1146	Axiom_Oryza_000013_H03_KJU1146.CEL
RILs	KJU1147	Axiom_Oryza_000013_A04_KJU1147.CEL
RILs	KJU1148	Axiom_Oryza_000013_B04_KJU1148.CEL
RILs	KJU1149	Axiom_Oryza_000013_C04_KJU1149.CEL
RILs	KJU1150	Axiom_Oryza_000013_D04_KJU1150.CEL
RILs	KJU1151	Axiom_Oryza_000013_E04_KJU1151.CEL
RILs	KJU1152	Axiom_Oryza_000013_F04_KJU1152.CEL
RILs	KJU1153	Axiom_Oryza_000013_G04_KJU1153.CEL
RILs	KJU1155	Axiom_Oryza_000013_H04_KJU1155.CEL
RILs	KJU1156	Axiom_Oryza_000013_A05_KJU1156.CEL
RILs	KJU1157	Axiom_Oryza_000013_B05_KJU1157.CEL
RILs	KJU1158	Axiom_Oryza_000013_C05_KJU1158.CEL
RILs	KJU1159	Axiom_Oryza_000013_D05_KJU1159.CEL
RILs	KJU1161	Axiom_Oryza_000013_E05_KJU1161.CEL
RILs	KJU1162	Axiom_Oryza_000013_F05_KJU1162.CEL
RILs	KJU1163	Axiom_Oryza_000013_G05_KJU1163.CEL
RILs	KJU1164	Axiom_Oryza_000013_H05_KJU1164.CEL
RILs	KJU1165	Axiom_Oryza_000013_A06_KJU1165.CEL
RILs	KJU1166	Axiom_Oryza_000013_B06_KJU1166.CEL
RILs	KJU1167	Axiom_Oryza_000013_C06_KJU1167.CEL
RILs	KJU1168	Axiom_Oryza_000013_D06_KJU1168.CEL
RILs	KJU1170	Axiom_Oryza_000013_E06_KJU1170.CEL
RILs	KJU1171	Axiom_Oryza_000013_F06_KJU1171.CEL
RILs	KJU1172	Axiom_Oryza_000013_G06_KJU1172.CEL
RILs	KJU1173	Axiom_Oryza_000013_H06_KJU1173.CEL
RILs	KJU1174	Axiom_Oryza_000043_D05_KJU1174.CEL
RILs	KJU1175	Axiom_Oryza_000013_A07_KJU1175.CEL
RILs	KJU1176	Axiom_Oryza_000013_B07_KJU1176.CEL
RILs	KJU1177	Axiom_Oryza_000013_C07_KJU1177.CEL
RILs	KJU1178	Axiom_Oryza_000013_D07_KJU1178.CEL
RILs	KJU1179	Axiom_Oryza_000013_E07_KJU1179.CEL
RILs	KJU1180	Axiom_Oryza_000013_F07_KJU1180.CEL
RILs	KJU1181	Axiom_Oryza_000013_G07_KJU1181.CEL
RILs	KJU1182	Axiom_Oryza_000043_E05_KJU1182.CEL
RILs	KJU1183	Axiom_Oryza_000013_H07_KJU1183.CEL
RILs	KJU1184	Axiom_Oryza_000013_A08_KJU1184.CEL
RILs	KJU1185	Axiom_Oryza_000013_B08_KJU1185.CEL
RILs	KJU1186	Axiom_Oryza_000013_C08_KJU1186.CEL
RILs	KJU1187	Axiom_Oryza_000013_D08_KJU1187.CEL
RILs	KJU1188	Axiom_Oryza_000013_E08_KJU1188.CEL
RILs	KJU1189	Axiom_Oryza_000013_F08_KJU1189.CEL
RILs	KJU1190	Axiom_Oryza_000013_G08_KJU1190.CEL
RILs	KJU1191	Axiom_Oryza_000013_H08_KJU1191.CEL
RILs	KJU1192	Axiom_Oryza_000013_A09_KJU1192.CEL
RILs	KJU1193	Axiom_Oryza_000013_B09_KJU1193.CEL
RILs	KJU1194	Axiom_Oryza_000013_C09_KJU1194.CEL
RILs	KJU1195	Axiom_Oryza_000013_D09_KJU1195.CEL
RILs	KJU1196	Axiom_Oryza_000043_F05_KJU1196.CEL
RILs	KJU1197	Axiom_Oryza_000043_G05_KJU1197.CEL
RILs	KJU1199	Axiom_Oryza_000013_E09_KJU1199.CEL
RILs	KJU1201	Axiom_Oryza_000013_G09_KJU1201.CEL
RILs	KJU1202	Axiom_Oryza_000013_H09_KJU1202.CEL
RILs	KJU1203	Axiom_Oryza_000043_H05_KJU1203.CEL
RILs	KJU1204	Axiom_Oryza_000013_A10_KJU1204.CEL
RILs	KJU1205	Axiom_Oryza_000013_B10_KJU1205.CEL
RILs	KJU1206	Axiom_Oryza_000013_C10_KJU1206.CEL
RILs	KJU1207	Axiom_Oryza_000013_D10_KJU1207.CEL
RILs	KJU1208	Axiom_Oryza_000013_E10_KJU1208.CEL
RILs	KJU1209	Axiom_Oryza_000013_F10_KJU1209.CEL
RILs	KJU1210	Axiom_Oryza_000013_G10_KJU1210.CEL
RILs	KJU1211	Axiom_Oryza_000013_H10_KJU1211.CEL
RILs	KJU1212	Axiom_Oryza_000043_A06_KJU1212.CEL
RILs	KJU1213	Axiom_Oryza_000013_A11_KJU1213.CEL
RILs	KJU1214	Axiom_Oryza_000013_B11_KJU1214.CEL
RILs	KJU1215	Axiom_Oryza_000013_C11_KJU1215.CEL
RILs	KJU1216	Axiom_Oryza_000013_D11_KJU1216.CEL
RILs	KJU1217	Axiom_Oryza_000013_E11_KJU1217.CEL
RILs	KJU1218	Axiom_Oryza_000013_F11_KJU1218.CEL
RILs	KJU1219	Axiom_Oryza_000013_G11_KJU1219.CEL
RILs	KJU1220	Axiom_Oryza_000013_H11_KJU1220.CEL
RILs	KJU1221	Axiom_Oryza_000013_A12_KJU1221.CEL
RILs	KJU1222	Axiom_Oryza_000013_B12_KJU1222.CEL
RILs	KJU1223	Axiom_Oryza_000013_C12_KJU1223.CEL
RILs	KJU1224	Axiom_Oryza_000013_D12_KJU1224.CEL
RILs	KJU1225	Axiom_Oryza_000013_E12_KJU1225.CEL
RILs	KJU1227	Axiom_Oryza_000013_F12_KJU1227.CEL
RILs	KJU1228	Axiom_Oryza_000013_G12_KJU1228.CEL
RILs	KJU1229	Axiom_Oryza_000013_H12_KJU1229.CEL
RILs	KJU1230	Axiom_Oryza_000014_A01_KJU1230.CEL
RILs	KJU1231	Axiom_Oryza_000014_B01_KJU1231.CEL
RILs	KJU1232	Axiom_Oryza_000014_C01_KJU1232.CEL
RILs	KJU1233	Axiom_Oryza_000014_D01_KJU1233.CEL
RILs	KJU1234	Axiom_Oryza_000014_E01_KJU1234.CEL
RILs	KJU1235	Axiom_Oryza_000014_F01_KJU1235.CEL
RILs	KJU1236	Axiom_Oryza_000014_G01_KJU1236.CEL
RILs	KJU1237	Axiom_Oryza_000014_H01_KJU1237.CEL
RILs	KJU1238	Axiom_Oryza_000014_A02_KJU1238.CEL
RILs	KJU1239	Axiom_Oryza_000014_B02_KJU1239.CEL
RILs	KJU1240	Axiom_Oryza_000043_B06_KJU1240.CEL
RILs	KJU1241	Axiom_Oryza_000014_C02_KJU1241.CEL
RILs	KJU1242	Axiom_Oryza_000014_D02_KJU1242.CEL
RILs	KJU1243	Axiom_Oryza_000014_E02_KJU1243.CEL
RILs	KJU1244	Axiom_Oryza_000014_F02_KJU1244.CEL
RILs	KJU1245	Axiom_Oryza_000014_G02_KJU1245.CEL
RILs	KJU1246	Axiom_Oryza_000014_H02_KJU1246.CEL
RILs	KJU1247	Axiom_Oryza_000014_A03_KJU1247.CEL
RILs	KJU1248	Axiom_Oryza_000014_B03_KJU1248.CEL
RILs	KJU1249	Axiom_Oryza_000014_C03_KJU1249.CEL
RILs	KJU1250	Axiom_Oryza_000043_C06_KJU1250.CEL
RILs	KJU1253	Axiom_Oryza_000014_D03_KJU1253.CEL
RILs	KJU1254	Axiom_Oryza_000014_E03_KJU1254.CEL
RILs	KJU1255	Axiom_Oryza_000014_F03_KJU1255.CEL
RILs	KJU1256	Axiom_Oryza_000014_G03_KJU1256.CEL
RILs	KJU1257	Axiom_Oryza_000014_H03_KJU1257.CEL
RILs	KJU1258	Axiom_Oryza_000014_A04_KJU1258.CEL
RILs	KJU1259	Axiom_Oryza_000014_B04_KJU1259.CEL
RILs	KJU1261	Axiom_Oryza_000014_C04_KJU1261.CEL
RILs	KJU1262	Axiom_Oryza_000014_D04_KJU1262.CEL
RILs	KJU1263	Axiom_Oryza_000014_E04_KJU1263.CEL
RILs	KJU1264	Axiom_Oryza_000014_F04_KJU1264.CEL
RILs	KJU1265	Axiom_Oryza_000014_G04_KJU1265.CEL
RILs	KJU1266	Axiom_Oryza_000014_H04_KJU1266.CEL
RILs	KJU1267	Axiom_Oryza_000014_A05_KJU1267.CEL
RILs	KJU1268	Axiom_Oryza_000043_D06_KJU1268.CEL
RILs	KJU1269	Axiom_Oryza_000043_E06_KJU1269.CEL
RILs	KJU1270	Axiom_Oryza_000014_B05_KJU1270.CEL
RILs	KJU1273	Axiom_Oryza_000014_C05_KJU1273.CEL
RILs	KJU1274	Axiom_Oryza_000014_D05_KJU1274.CEL
RILs	KJU1275	Axiom_Oryza_000014_E05_KJU1275.CEL
RILs	KJU1276	Axiom_Oryza_000043_F06_KJU1276.CEL
RILs	KJU1277	Axiom_Oryza_000014_F05_KJU1277.CEL
RILs	KJU1279	Axiom_Oryza_000014_G05_KJU1279.CEL
RILs	KJU1280	Axiom_Oryza_000014_H05_KJU1280.CEL
RILs	KJU1283	Axiom_Oryza_000014_A06_KJU1283.CEL
RILs	KJU1284	Axiom_Oryza_000014_B06_KJU1284.CEL
RILs	KJU1285	Axiom_Oryza_000014_C06_KJU1285.CEL
RILs	KJU1286	Axiom_Oryza_000014_D06_KJU1286.CEL
RILs	KJU1290	Axiom_Oryza_000014_F06_KJU1290.CEL
RILs	KJU1291	Axiom_Oryza_000014_G06_KJU1291.CEL
RILs	KJU1292	Axiom_Oryza_000043_G06_KJU1292.CEL
RILs	KJU1293	Axiom_Oryza_000014_H06_KJU1293.CEL
RILs	KJU1294	Axiom_Oryza_000014_A07_KJU1294.CEL
RILs	KJU1295	Axiom_Oryza_000014_B07_KJU1295.CEL
RILs	KJU1296	Axiom_Oryza_000014_C07_KJU1296.CEL
RILs	KJU1297	Axiom_Oryza_000014_D07_KJU1297.CEL
RILs	KJU1298	Axiom_Oryza_000043_H06_KJU1298.CEL
RILs	KJU1299	Axiom_Oryza_000014_E07_KJU1299.CEL
RILs	KJU1300	Axiom_Oryza_000014_F07_KJU1300.CEL
RILs	KJU1301	Axiom_Oryza_000014_G07_KJU1301.CEL
RILs	KJU1302	Axiom_Oryza_000014_H07_KJU1302.CEL
RILs	KJU1303	Axiom_Oryza_000014_A08_KJU1303.CEL
RILs	KJU1304	Axiom_Oryza_000014_B08_KJU1304.CEL
RILs	KJU1305	Axiom_Oryza_000014_C08_KJU1305.CEL
RILs	KJU1306	Axiom_Oryza_000043_A07_KJU1306.CEL
RILs	KJU1307	Axiom_Oryza_000014_D08_KJU1307.CEL
RILs	KJU1308	Axiom_Oryza_000014_E08_KJU1308.CEL
RILs	KJU1309	Axiom_Oryza_000043_B07_KJU1309.CEL
RILs	KJU1310	Axiom_Oryza_000014_F08_KJU1310.CEL
RILs	KJU1311	Axiom_Oryza_000014_G08_KJU1311.CEL
RILs	KJU1312	Axiom_Oryza_000014_H08_KJU1312.CEL
RILs	KJU1313	Axiom_Oryza_000014_A09_KJU1313.CEL
RILs	KJU1314	Axiom_Oryza_000014_B09_KJU1314.CEL
RILs	KJU1315	Axiom_Oryza_000014_C09_KJU1315.CEL
RILs	KJU1316	Axiom_Oryza_000043_C07_KJU1316.CEL
RILs	KJU1317	Axiom_Oryza_000014_D09_KJU1317.CEL
RILs	KJU1318	Axiom_Oryza_000014_E09_KJU1318.CEL
RILs	KJU1319	Axiom_Oryza_000014_F09_KJU1319.CEL
RILs	KJU1320	Axiom_Oryza_000014_G09_KJU1320.CEL
RILs	KJU1321	Axiom_Oryza_000014_H09_KJU1321.CEL
RILs	KJU1322	Axiom_Oryza_000014_A10_KJU1322.CEL
RILs	KJU1323	Axiom_Oryza_000014_B10_KJU1323.CEL
RILs	KJU1324	Axiom_Oryza_000043_D07_KJU1324.CEL
RILs	KJU1325	Axiom_Oryza_000014_C10_KJU1325.CEL
RILs	KJU1326	Axiom_Oryza_000043_E07_KJU1326.CEL
RILs	KJU1327	Axiom_Oryza_000014_D10_KJU1327.CEL
RILs	KJU1328	Axiom_Oryza_000043_F07_KJU1328.CEL
RILs	KJU1329	Axiom_Oryza_000014_E10_KJU1329.CEL
RILs	KJU1330	Axiom_Oryza_000014_F10_KJU1330.CEL
RILs	KJU1331	Axiom_Oryza_000014_G10_KJU1331.CEL
RILs	KJU1332	Axiom_Oryza_000014_H10_KJU1332.CEL
RILs	KJU1333	Axiom_Oryza_000043_G07_KJU1333.CEL
RILs	KJU1334	Axiom_Oryza_000014_A11_KJU1334.CEL
RILs	KJU1335	Axiom_Oryza_000043_H07_KJU1335.CEL
RILs	KJU1336	Axiom_Oryza_000014_B11_KJU1336.CEL
RILs	KJU1337	Axiom_Oryza_000014_C11_KJU1337.CEL
RILs	KJU1338	Axiom_Oryza_000014_D11_KJU1338.CEL
RILs	KJU1339	Axiom_Oryza_000014_E11_KJU1339.CEL
RILs	KJU1340	Axiom_Oryza_000014_F11_KJU1340.CEL
RILs	KJU1341	Axiom_Oryza_000043_A08_KJU1341.CEL
RILs	KJU1342	Axiom_Oryza_000014_G11_KJU1342.CEL
RILs	KJU1344	Axiom_Oryza_000043_B08_KJU1344.CEL
RILs	KJU1345	Axiom_Oryza_000014_H11_KJU1345.CEL
RILs	KJU1346	Axiom_Oryza_000043_C08_KJU1346.CEL
RILs	KJU1347	Axiom_Oryza_000014_A12_KJU1347.CEL
RILs	KJU1348	Axiom_Oryza_000014_B12_KJU1348.CEL
RILs	KJU1349	Axiom_Oryza_000014_C12_KJU1349.CEL
RILs	KJU1350	Axiom_Oryza_000043_D08_KJU1350.CEL
RILs	KJU1351	Axiom_Oryza_000014_D12_KJU1351.CEL
RILs	KJU1352	Axiom_Oryza_000014_E12_KJU1352.CEL
RILs	KJU1353	Axiom_Oryza_000014_F12_KJU1353.CEL
RILs	KJU1354	Axiom_Oryza_000014_G12_KJU1354.CEL
RILs	KJU1355	Axiom_Oryza_000043_E08_KJU1355.CEL
RILs	KJU1356	Axiom_Oryza_000014_H12_KJU1356.CEL
RILs	KJU1357	Axiom_Oryza_000015_A01_KJU1357.CEL
RILs	KJU1358	Axiom_Oryza_000043_F08_KJU1358.CEL
RILs	KJU1359	Axiom_Oryza_000043_G08_KJU1359.CEL
RILs	KJU1360	Axiom_Oryza_000015_B01_KJU1360.CEL
RILs	KJU1361	Axiom_Oryza_000015_C01_KJU1361.CEL
RILs	KJU1362	Axiom_Oryza_000015_D01_KJU1362.CEL
RILs	KJU1363	Axiom_Oryza_000015_E01_KJU1363.CEL
RILs	KJU1364	Axiom_Oryza_000043_H08_KJU1364.CEL
RILs	KJU1365	Axiom_Oryza_000015_F01_KJU1365.CEL
RILs	KJU1366	Axiom_Oryza_000015_G01_KJU1366.CEL
RILs	KJU1367	Axiom_Oryza_000015_H01_KJU1367.CEL
RILs	KJU1368	Axiom_Oryza_000015_A02_KJU1368.CEL
RILs	KJU1369	Axiom_Oryza_000015_B02_KJU1369.CEL
RILs	KJU1370	Axiom_Oryza_000015_C02_KJU1370.CEL
RILs	KJU1371	Axiom_Oryza_000015_D02_KJU1371.CEL
RILs	KJU1372	Axiom_Oryza_000015_E02_KJU1372.CEL
RILs	KJU1373	Axiom_Oryza_000043_A09_KJU1373.CEL
RILs	KJU1374	Axiom_Oryza_000015_F02_KJU1374.CEL
RILs	KJU1375	Axiom_Oryza_000015_G02_KJU1375.CEL
RILs	KJU1376	Axiom_Oryza_000015_H02_KJU1376.CEL
RILs	KJU1377	Axiom_Oryza_000043_B09_KJU1377.CEL
RILs	KJU1378	Axiom_Oryza_000043_C09_KJU1378.CEL
RILs	KJU1379	Axiom_Oryza_000043_D09_KJU1379.CEL
RILs	KJU1380	Axiom_Oryza_000015_A03_KJU1380.CEL
RILs	KJU1381	Axiom_Oryza_000015_B03_KJU1381.CEL
RILs	KJU1382	Axiom_Oryza_000043_E09_KJU1382.CEL
RILs	KJU1383	Axiom_Oryza_000015_C03_KJU1383.CEL
Breed	KJU-1384	Axiom_Oryza_000046_B04_KJU-1384.CEL
Breed	KJU-1385	Axiom_Oryza_000046_D04_KJU-1385.CEL
Breed	KJU-1386	Axiom_Oryza_000046_E04_KJU-1386.CEL
Breed	KJU-1387	Axiom_Oryza_000046_F04_KJU-1387.CEL
Breed	KJU-1388	Axiom_Oryza_000046_C04_KJU-1388.CEL
Breed	KJU-1389	Axiom_Oryza_000046_G04_KJU-1389.CEL
Breed	KJU-1390	Axiom_Oryza_000046_A05_KJU-1390.CEL
Breed	KJU-1391	Axiom_Oryza_000046_H04_KJU-1391.CEL
Breed	KJU-1392	Axiom_Oryza_000046_B05_KJU-1392.CEL
Breed	KJU-1393	Axiom_Oryza_000047_A01_KJU-1393.CEL
Breed	KJU-1394	Axiom_Oryza_000046_C05_KJU-1394.CEL
Breed	KJU-1395	Axiom_Oryza_000047_B01_KJU-1395.CEL
Breed	KJU-1396	Axiom_Oryza_000047_C01_KJU-1396.CEL
Breed	KJU-1397	Axiom_Oryza_000047_D01_KJU-1397.CEL
Breed	KJU-1398	Axiom_Oryza_000047_E01_KJU-1398.CEL
Breed	KJU-1399	Axiom_Oryza_000047_F01_KJU-1399.CEL
Breed	KJU1400	Axiom_Oryza_000048_B01_KJU1400.CEL
Breed	KJU1401	Axiom_Oryza_000048_C01_KJU1401.CEL
Breed	KJU1402	Axiom_Oryza_000048_D01_KJU1402.CEL
Breed	KJU1403	Axiom_Oryza_000048_E01_KJU1403.CEL
Breed	KJU1404	Axiom_Oryza_000048_A01_KJU1404.CEL
Breed	KJU1405	Axiom_Oryza_000048_F01_KJU1405.CEL
Breed	KJU1406	Axiom_Oryza_000048_H01_KJU1406.CEL
Breed	KJU1407	Axiom_Oryza_000048_A02_KJU1407.CEL
Breed	KJU1408	Axiom_Oryza_000048_B02_KJU1408.CEL
Breed	KJU1409	Axiom_Oryza_000048_G01_KJU1409.CEL
Breed	KJU1410	Axiom_Oryza_000048_C02_KJU1410.CEL
Breed	KJU1411	Axiom_Oryza_000048_F12_KJU1411.CEL
Breed	KJU1412	Axiom_Oryza_000048_G12_KJU1412.CEL
Breed	KJU1413	Axiom_Oryza_000048_H12_KJU1413.CEL
F2	KJU1414	Axiom_Oryza_000048_D02_KJU1414.CEL
F2	KJU1415	Axiom_Oryza_000048_E02_KJU1415.CEL
F2	KJU1416	Axiom_Oryza_000048_F02_KJU1416.CEL
F2	KJU1417	Axiom_Oryza_000048_G02_KJU1417.CEL
F2	KJU1418	Axiom_Oryza_000048_H02_KJU1418.CEL
F2	KJU1419	Axiom_Oryza_000048_A03_KJU1419.CEL
F2	KJU1420	Axiom_Oryza_000048_B03_KJU1420.CEL
F2	KJU1421	Axiom_Oryza_000049_A01_KJU1421.CEL
F2	KJU1422	Axiom_Oryza_000049_B01_KJU1422.CEL
F2	KJU1423	Axiom_Oryza_000049_C01_KJU1423.CEL
F2	KJU1424	Axiom_Oryza_000049_D01_KJU1424.CEL
F2	KJU1425	Axiom_Oryza_000049_E01_KJU1425.CEL
F2	KJU1426	Axiom_Oryza_000049_F01_KJU1426.CEL
F2	KJU1427	Axiom_Oryza_000049_G01_KJU1427.CEL
F2	KJU1428	Axiom_Oryza_000049_H01_KJU1428.CEL
F2	KJU1429	Axiom_Oryza_000049_A02_KJU1429.CEL
F2	KJU1430	Axiom_Oryza_000049_B02_KJU1430.CEL
F2	KJU1431	Axiom_Oryza_000049_C02_KJU1431.CEL
F2	KJU1432	Axiom_Oryza_000049_D02_KJU1432.CEL
F2	KJU1433	Axiom_Oryza_000049_E02_KJU1433.CEL
F2	KJU1434	Axiom_Oryza_000049_F02_KJU1434.CEL
F2	KJU1435	Axiom_Oryza_000049_G02_KJU1435.CEL
F2	KJU1436	Axiom_Oryza_000049_H02_KJU1436.CEL
F2	KJU1437	Axiom_Oryza_000049_A03_KJU1437.CEL
F2	KJU1438	Axiom_Oryza_000049_B03_KJU1438.CEL
F2	KJU1439	Axiom_Oryza_000049_C03_KJU1439.CEL
F2	KJU1440	Axiom_Oryza_000049_D03_KJU1440.CEL
F2	KJU1441	Axiom_Oryza_000049_E03_KJU1441.CEL
F2	KJU1442	Axiom_Oryza_000049_F03_KJU1442.CEL
F2	KJU1443	Axiom_Oryza_000049_G03_KJU1443.CEL
F2	KJU1444	Axiom_Oryza_000049_H03_KJU1444.CEL
F2	KJU1445	Axiom_Oryza_000049_A04_KJU1445.CEL
F2	KJU1446	Axiom_Oryza_000049_B04_KJU1446.CEL
F2	KJU1447	Axiom_Oryza_000049_C04_KJU1447.CEL
F2	KJU1448	Axiom_Oryza_000049_D04_KJU1448.CEL
F2	KJU1449	Axiom_Oryza_000049_E04_KJU1449.CEL
F2	KJU1450	Axiom_Oryza_000049_F04_KJU1450.CEL
F2	KJU1451	Axiom_Oryza_000049_G04_KJU1451.CEL
F2	KJU1452	Axiom_Oryza_000049_H04_KJU1452.CEL
F2	KJU1453	Axiom_Oryza_000049_A05_KJU1453.CEL
F2	KJU1454	Axiom_Oryza_000049_B05_KJU1454.CEL
F2	KJU1455	Axiom_Oryza_000049_C05_KJU1455.CEL
F2	KJU1456	Axiom_Oryza_000049_D05_KJU1456.CEL
F2	KJU1457	Axiom_Oryza_000049_E05_KJU1457.CEL
F2	KJU1458	Axiom_Oryza_000049_F05_KJU1458.CEL
F2	KJU1459	Axiom_Oryza_000049_G05_KJU1459.CEL
F2	KJU1460	Axiom_Oryza_000049_H05_KJU1460.CEL
Weedy(I)	We001	Axiom_Oryza_000031_E11_We001.CEL
Weedy(I)	We002	Axiom_Oryza_000031_F11_We002.CEL
Weedy(I)	We003	Axiom_Oryza_000031_G11_We003.CEL
Weedy(I)	We004	Axiom_Oryza_000031_H11_We004.CEL
Weedy(I)	We005	Axiom_Oryza_000031_A12_We005.CEL
Weedy(I)	We006	Axiom_Oryza_000031_B12_We006.CEL
Weedy(I)	We007	Axiom_Oryza_000031_C12_We007.CEL
Weedy(I)	We008	Axiom_Oryza_000031_D12_We008.CEL
Weedy(I)	We009	Axiom_Oryza_000031_E12_We009.CEL
Weedy(I)	We010	Axiom_Oryza_000031_F12_We010.CEL
Weedy(I)	We011	Axiom_Oryza_000031_G12_We011.CEL
Weedy(I)	We012	Axiom_Oryza_000031_H12_We012.CEL
Weedy(I)	We013	Axiom_Oryza_000032_A01_We013.CEL
Weedy(I)	We014	Axiom_Oryza_000032_B01_We014.CEL
Weedy(I)	We015	Axiom_Oryza_000032_C01_We015.CEL
Weedy(I)	We016	Axiom_Oryza_000032_D01_We016.CEL
Weedy(I)	We017	Axiom_Oryza_000032_E01_We017.CEL
Weedy(I)	We018	Axiom_Oryza_000032_F01_We018.CEL
Weedy(I)	We019	Axiom_Oryza_000032_G01_We019.CEL
Weedy(I)	We020	Axiom_Oryza_000032_H01_We020.CEL
Weedy(I)	We021	Axiom_Oryza_000032_A02_We021.CEL
Weedy(I)	We022	Axiom_Oryza_000032_B02_We022.CEL
Weedy(I)	We023	Axiom_Oryza_000032_C02_We023.CEL
Weedy(I)	We024	Axiom_Oryza_000032_D02_We024.CEL
Weedy(I)	We025	Axiom_Oryza_000032_E02_We025.CEL
Weedy(I)	We026	Axiom_Oryza_000032_F02_We026.CEL
Weedy(I)	We027	Axiom_Oryza_000032_G02_We027.CEL
Weedy(I)	We028	Axiom_Oryza_000032_H02_We028.CEL
Weedy(I)	We029	Axiom_Oryza_000032_A03_We029.CEL
Weedy(I)	We030	Axiom_Oryza_000032_B03_We030.CEL
Weedy(I)	We031	Axiom_Oryza_000032_C03_We031.CEL
Weedy(I)	We032	Axiom_Oryza_000032_D03_We032.CEL
Weedy(I)	We033	Axiom_Oryza_000032_E03_We033.CEL
Weedy(I)	We034	Axiom_Oryza_000032_F03_We034.CEL
Weedy(I)	We035	Axiom_Oryza_000032_G03_We035.CEL
Weedy(I)	We036	Axiom_Oryza_000032_H03_We036.CEL
Weedy(I)	We037	Axiom_Oryza_000032_A04_We037.CEL
Weedy(I)	We038	Axiom_Oryza_000032_B04_We038.CEL
Weedy(I)	We039	Axiom_Oryza_000032_C04_We039.CEL
Weedy(I)	We040	Axiom_Oryza_000032_D04_We040.CEL
Weedy(I)	We041	Axiom_Oryza_000032_E04_We041.CEL
Weedy(I)	We043	Axiom_Oryza_000032_G04_We043.CEL
Weedy(I)	We044	Axiom_Oryza_000032_H04_We044.CEL
Weedy(I)	We045	Axiom_Oryza_000032_A05_We045.CEL
Weedy(I)	We047	Axiom_Oryza_000032_C05_We047.CEL
Weedy(I)	We048	Axiom_Oryza_000032_D05_We048.CEL
Weedy(I)	We049	Axiom_Oryza_000032_E05_We049.CEL
Weedy(I)	We050	Axiom_Oryza_000032_F05_We050.CEL
Weedy(I)	We051	Axiom_Oryza_000032_G05_We051.CEL
Weedy(I)	We052	Axiom_Oryza_000032_H05_We052.CEL
Weedy(I)	We053	Axiom_Oryza_000032_A06_We053.CEL
Weedy(I)	We054	Axiom_Oryza_000032_B06_We054.CEL
Weedy(I)	We055	Axiom_Oryza_000032_C06_We055.CEL
Weedy(I)	We056	Axiom_Oryza_000032_D06_We056.CEL
Weedy(I)	We057	Axiom_Oryza_000032_E06_We057.CEL
Weedy(I)	We058	Axiom_Oryza_000032_F06_We058.CEL
Weedy(I)	We059	Axiom_Oryza_000032_G06_We059.CEL
Weedy(I)	We060	Axiom_Oryza_000032_H06_We060.CEL
Weedy(I)	We061	Axiom_Oryza_000032_A07_We061.CEL
Weedy(I)	We062	Axiom_Oryza_000032_B07_We062.CEL
Weedy(I)	We063	Axiom_Oryza_000032_C07_We063.CEL
Weedy(I)	We064	Axiom_Oryza_000032_D07_We064.CEL
Weedy(I)	We065	Axiom_Oryza_000032_E07_We065.CEL
Weedy(I)	We066	Axiom_Oryza_000032_F07_We066.CEL
Weedy(I)	We067	Axiom_Oryza_000032_G07_We067.CEL
Weedy(I)	We068	Axiom_Oryza_000032_H07_We068.CEL
Weedy(I)	We069	Axiom_Oryza_000032_A08_We069.CEL
Weedy(I)	We070	Axiom_Oryza_000032_B08_We070.CEL
Weedy(I)	We071	Axiom_Oryza_000032_C08_We071.CEL
Weedy(I)	We072	Axiom_Oryza_000032_D08_We072.CEL
Weedy(I)	We073	Axiom_Oryza_000032_E08_We073.CEL
Weedy(I)	We074	Axiom_Oryza_000032_F08_We074.CEL
Weedy(I)	We075	Axiom_Oryza_000032_G08_We075.CEL
Weedy(I)	We076	Axiom_Oryza_000032_H08_We076.CEL
Weedy(I)	We077	Axiom_Oryza_000032_A09_We077.CEL
Weedy(I)	We078	Axiom_Oryza_000032_B09_We078.CEL
Weedy(I)	We079	Axiom_Oryza_000032_C09_We079.CEL
Weedy(I)	We080	Axiom_Oryza_000032_D09_We080.CEL
Weedy(I)	We081	Axiom_Oryza_000032_E09_We081.CEL
Weedy(I)	We082	Axiom_Oryza_000032_F09_We082.CEL
Weedy(I)	We083	Axiom_Oryza_000032_G09_We083.CEL
Weedy(I)	We084	Axiom_Oryza_000032_H09_We084.CEL
Weedy(I)	We085	Axiom_Oryza_000032_A10_We085.CEL
Weedy(I)	We086	Axiom_Oryza_000032_B10_We086.CEL
Weedy(I)	We087	Axiom_Oryza_000032_C10_We087.CEL
Weedy(I)	We088	Axiom_Oryza_000032_D10_We088.CEL
Weedy(I)	We089	Axiom_Oryza_000032_E10_We089.CEL
Weedy(I)	We090	Axiom_Oryza_000032_F10_We090.CEL
Weedy(I)	We091	Axiom_Oryza_000032_G10_We091.CEL
Weedy(I)	We092	Axiom_Oryza_000032_H10_We092.CEL
Weedy(I)	We093	Axiom_Oryza_000032_A11_We093.CEL
Weedy(I)	We094	Axiom_Oryza_000032_B11_We094.CEL
Weedy(I)	We095	Axiom_Oryza_000032_C11_We095.CEL
Weedy(I)	We096	Axiom_Oryza_000032_D11_We096.CEL
Weedy(I)	We097	Axiom_Oryza_000032_E11_We097.CEL
Weedy(I)	We098	Axiom_Oryza_000032_F11_We098.CEL
Weedy(I)	We099	Axiom_Oryza_000032_G11_We099.CEL
Weedy(I)	We100	Axiom_Oryza_000032_H11_We100.CEL
Weedy(I)	We101	Axiom_Oryza_000032_A12_We101.CEL
Weedy(I)	We102	Axiom_Oryza_000032_B12_We102.CEL
Weedy(I)	We103	Axiom_Oryza_000032_C12_We103.CEL
Weedy(I)	We104	Axiom_Oryza_000032_D12_We104.CEL
Weedy(I)	We105	Axiom_Oryza_000032_E12_We105.CEL
Weedy(I)	We106	Axiom_Oryza_000032_F12_We106.CEL
Weedy(I)	We107	Axiom_Oryza_000032_G12_We107.CEL
Weedy(I)	We108	Axiom_Oryza_000032_H12_We108.CEL
Weedy(I)	We109	Axiom_Oryza_000033_A01_We109.CEL
Weedy(I)	We110	Axiom_Oryza_000033_B01_We110.CEL
Weedy(I)	We111	Axiom_Oryza_000033_C01_We111.CEL
Weedy(I)	We112	Axiom_Oryza_000033_D01_We112.CEL
Weedy(I)	We113	Axiom_Oryza_000033_E01_We113.CEL
Weedy(I)	We114	Axiom_Oryza_000033_F01_We114.CEL
Weedy(I)	We115	Axiom_Oryza_000033_G01_We115.CEL
Weedy(I)	We116	Axiom_Oryza_000033_H01_We116.CEL
Weedy(I)	We117	Axiom_Oryza_000033_A02_We117.CEL
Weedy(I)	We118	Axiom_Oryza_000033_B02_We118.CEL
Weedy(I)	We119	Axiom_Oryza_000033_C02_We119.CEL
Weedy(I)	We120	Axiom_Oryza_000033_D02_We120.CEL
Weedy(I)	We121	Axiom_Oryza_000033_E02_We121.CEL
Weedy(I)	We122	Axiom_Oryza_000033_F02_We122.CEL
Weedy(I)	We123	Axiom_Oryza_000033_G02_We123.CEL
Weedy(I)	We124	Axiom_Oryza_000033_H02_We124.CEL
Weedy(I)	We125	Axiom_Oryza_000033_A03_We125.CEL
Weedy(I)	We126	Axiom_Oryza_000033_B03_We126.CEL
Weedy(I)	We127	Axiom_Oryza_000033_C03_We127.CEL
Weedy(I)	We128	Axiom_Oryza_000033_D03_We128.CEL
Weedy(I)	We129	Axiom_Oryza_000033_E03_We129.CEL
Weedy(I)	We130	Axiom_Oryza_000033_F03_We130.CEL
Weedy(I)	We131	Axiom_Oryza_000033_G03_We131.CEL
Weedy(I)	We132	Axiom_Oryza_000033_H03_We132.CEL
Weedy(I)	We133	Axiom_Oryza_000033_A04_We133.CEL
Weedy(I)	We134	Axiom_Oryza_000033_B04_We134.CEL
Weedy(I)	We135	Axiom_Oryza_000033_C04_We135.CEL
Weedy(I)	We136	Axiom_Oryza_000033_D04_We136.CEL
Weedy(I)	We137	Axiom_Oryza_000033_E04_We137.CEL
Weedy(I)	We138	Axiom_Oryza_000033_F04_We138.CEL
Weedy(I)	We139	Axiom_Oryza_000033_G04_We139.CEL
Weedy(I)	We140	Axiom_Oryza_000033_H04_We140.CEL
Weedy(I)	We141	Axiom_Oryza_000033_A05_We141.CEL
Weedy(I)	We142	Axiom_Oryza_000033_B05_We142.CEL
Weedy(I)	We143	Axiom_Oryza_000033_C05_We143.CEL
Weedy(I)	We144	Axiom_Oryza_000033_D05_We144.CEL
Weedy(I)	We145	Axiom_Oryza_000033_E05_We145.CEL
Weedy(I)	We146	Axiom_Oryza_000033_F05_We146.CEL
Weedy(I)	We147	Axiom_Oryza_000033_G05_We147.CEL
Weedy(I)	We148	Axiom_Oryza_000033_H05_We148.CEL
Weedy(I)	We149	Axiom_Oryza_000033_A06_We149.CEL
Weedy(I)	We150	Axiom_Oryza_000033_B06_We150.CEL
Weedy(I)	We151	Axiom_Oryza_000033_C06_We151.CEL
Weedy(I)	We152	Axiom_Oryza_000033_D06_We152.CEL
Weedy(I)	We153	Axiom_Oryza_000033_E06_We153.CEL
Weedy(I)	We154	Axiom_Oryza_000033_F06_We154.CEL
Weedy(I)	We155	Axiom_Oryza_000033_G06_We155.CEL
Weedy(I)	We156	Axiom_Oryza_000033_H06_We156.CEL
Weedy(I)	We157	Axiom_Oryza_000033_A07_We157.CEL
Weedy(I)	We158	Axiom_Oryza_000033_B07_We158.CEL
Weedy(I)	We159	Axiom_Oryza_000033_C07_We159.CEL
Weedy(I)	We160	Axiom_Oryza_000033_D07_We160.CEL
Weedy(I)	We161	Axiom_Oryza_000033_E07_We161.CEL
Weedy(I)	We162	Axiom_Oryza_000033_F07_We162.CEL
Weedy(I)	We163	Axiom_Oryza_000033_G07_We163.CEL
Weedy(I)	We164	Axiom_Oryza_000033_H07_We164.CEL
Weedy(I)	We165	Axiom_Oryza_000033_A08_We165.CEL
Weedy(I)	We166	Axiom_Oryza_000033_B08_We166.CEL
Weedy(I)	We167	Axiom_Oryza_000033_C08_We167.CEL
Weedy(I)	We168	Axiom_Oryza_000033_D08_We168.CEL
Weedy(I)	We169	Axiom_Oryza_000033_E08_We169.CEL
Weedy(I)	We170	Axiom_Oryza_000033_F08_We170.CEL
Weedy(I)	We171	Axiom_Oryza_000033_G08_We171.CEL
Weedy(I)	We172	Axiom_Oryza_000033_H08_We172.CEL
Weedy(I)	We173	Axiom_Oryza_000033_A09_We173.CEL
Weedy(I)	We174	Axiom_Oryza_000033_B09_We174.CEL
Weedy(I)	We175	Axiom_Oryza_000033_C09_We175.CEL
Weedy(I)	We176	Axiom_Oryza_000033_D09_We176.CEL
Weedy(I)	We177	Axiom_Oryza_000033_E09_We177.CEL
Weedy(I)	We178	Axiom_Oryza_000033_F09_We178.CEL
Weedy(I)	We179	Axiom_Oryza_000033_G09_We179.CEL
Weedy(I)	We180	Axiom_Oryza_000033_H09_We180.CEL
Weedy(I)	We181	Axiom_Oryza_000033_A10_We181.CEL
Weedy(I)	We182	Axiom_Oryza_000033_B10_We182.CEL
Weedy(I)	We183	Axiom_Oryza_000033_C10_We183.CEL
Weedy(I)	We184	Axiom_Oryza_000033_D10_We184.CEL
Weedy(I)	We185	Axiom_Oryza_000033_E10_We185.CEL
Weedy(I)	We186	Axiom_Oryza_000033_F10_We186.CEL
Weedy(I)	We187	Axiom_Oryza_000033_G10_We187.CEL
Weedy(I)	We188	Axiom_Oryza_000033_H10_We188.CEL
Weedy(I)	We189	Axiom_Oryza_000033_A11_We189.CEL
Weedy(I)	We190	Axiom_Oryza_000033_B11_We190.CEL
Weedy(I)	We191	Axiom_Oryza_000033_C11_We191.CEL
Weedy(I)	We192	Axiom_Oryza_000033_D11_We192.CEL
Weedy(I)	We193	Axiom_Oryza_000033_E11_We193.CEL
Weedy(I)	We194	Axiom_Oryza_000033_F11_We194.CEL
Weedy(I)	We195	Axiom_Oryza_000033_G11_We195.CEL
Weedy(I)	We196	Axiom_Oryza_000033_H11_We196.CEL
Weedy(I)	We197	Axiom_Oryza_000033_A12_We197.CEL
Weedy(I)	We198	Axiom_Oryza_000033_B12_We198.CEL
Weedy(I)	We199	Axiom_Oryza_000033_C12_We199.CEL
Weedy(I)	We200	Axiom_Oryza_000033_D12_We200.CEL
Weedy(I)	We201	Axiom_Oryza_000033_E12_We201.CEL
Weedy(I)	We202	Axiom_Oryza_000033_F12_We202.CEL
Weedy(I)	We203	Axiom_Oryza_000033_G12_We203.CEL
Weedy(I)	We204	Axiom_Oryza_000033_H12_We204.CEL
Weedy(I)	We205	Axiom_Oryza_000034_A01_We205.CEL
Weedy(I)	We206	Axiom_Oryza_000034_B01_We206.CEL
Weedy(I)	We207	Axiom_Oryza_000034_C01_We207.CEL
Weedy(I)	We208	Axiom_Oryza_000034_D01_We208.CEL
Weedy(I)	We209	Axiom_Oryza_000034_E01_We209.CEL
Weedy(I)	We210	Axiom_Oryza_000034_F01_We210.CEL
Weedy(I)	We211	Axiom_Oryza_000034_G01_We211.CEL
Weedy(I)	We212	Axiom_Oryza_000034_H01_We212.CEL
Weedy(I)	We214	Axiom_Oryza_000034_B02_We214.CEL
Weedy(I)	We215	Axiom_Oryza_000034_C02_We215.CEL
Weedy(I)	We216	Axiom_Oryza_000034_D02_We216.CEL
Weedy(I)	We217	Axiom_Oryza_000034_E02_We217.CEL
Weedy(I)	We218	Axiom_Oryza_000034_F02_We218.CEL
Weedy(I)	We219	Axiom_Oryza_000034_G02_We219.CEL
Weedy(I)	We220	Axiom_Oryza_000034_H02_We220.CEL
Weedy(I)	We221	Axiom_Oryza_000034_A03_We221.CEL
Weedy(I)	We222	Axiom_Oryza_000034_B03_We222.CEL
Weedy(I)	We223	Axiom_Oryza_000034_C03_We223.CEL
Weedy(I)	We224	Axiom_Oryza_000034_D03_We224.CEL
Weedy(I)	We225	Axiom_Oryza_000034_E03_We225.CEL
Weedy(I)	We226	Axiom_Oryza_000034_F03_We226.CEL
Weedy(I)	We227	Axiom_Oryza_000034_G03_We227.CEL
Weedy(I)	We228	Axiom_Oryza_000034_H03_We228.CEL
Weedy(I)	We229	Axiom_Oryza_000034_A04_We229.CEL
Weedy(I)	We230	Axiom_Oryza_000034_B04_We230.CEL
Weedy(I)	We231	Axiom_Oryza_000034_C04_We231.CEL
Weedy(I)	We232	Axiom_Oryza_000034_D04_We232.CEL
Weedy(I)	We233	Axiom_Oryza_000034_E04_We233.CEL
Weedy(I)	We234	Axiom_Oryza_000034_F04_We234.CEL
Weedy(I)	We235	Axiom_Oryza_000034_G04_We235.CEL
Weedy(I)	We236	Axiom_Oryza_000034_H04_We236.CEL
Weedy(I)	We237	Axiom_Oryza_000034_A05_We237.CEL
Weedy(I)	We239	Axiom_Oryza_000034_C05_We239.CEL
Weedy(I)	We240	Axiom_Oryza_000034_D05_We240.CEL
Weedy(I)	We241	Axiom_Oryza_000034_E05_We241.CEL
Weedy(I)	We242	Axiom_Oryza_000034_F05_We242.CEL
Weedy(I)	We243	Axiom_Oryza_000034_G05_We243.CEL
Weedy(I)	We244	Axiom_Oryza_000034_H05_We244.CEL
Weedy(I)	We245	Axiom_Oryza_000034_A06_We245.CEL
Weedy(I)	We246	Axiom_Oryza_000034_B06_We246.CEL
Weedy(I)	We247	Axiom_Oryza_000034_C06_We247.CEL
Weedy(I)	We248	Axiom_Oryza_000034_D06_We248.CEL
Weedy(I)	We249	Axiom_Oryza_000034_E06_We249.CEL
Weedy(I)	We250	Axiom_Oryza_000034_F06_We250.CEL
Weedy(I)	We251	Axiom_Oryza_000034_G06_We251.CEL
Weedy(I)	We252	Axiom_Oryza_000034_H06_We252.CEL
Weedy(I)	We253	Axiom_Oryza_000034_A07_We253.CEL
Weedy(I)	We254	Axiom_Oryza_000034_B07_We254.CEL
Weedy(I)	We255	Axiom_Oryza_000034_C07_We255.CEL
Weedy(I)	We256	Axiom_Oryza_000034_D07_We256.CEL
Weedy(I)	We257	Axiom_Oryza_000034_E07_We257.CEL
Weedy(I)	We258	Axiom_Oryza_000034_F07_We258.CEL
Weedy(I)	We259	Axiom_Oryza_000034_G07_We259.CEL
Weedy(I)	We260	Axiom_Oryza_000034_H07_We260.CEL
Weedy(I)	We261	Axiom_Oryza_000034_A08_We261.CEL
Weedy(I)	We262	Axiom_Oryza_000034_B08_We262.CEL
Weedy(I)	We263	Axiom_Oryza_000034_C08_We263.CEL
Weedy(I)	We264	Axiom_Oryza_000034_D08_We264.CEL
Weedy(I)	We265	Axiom_Oryza_000034_E08_We265.CEL
Weedy(I)	We266	Axiom_Oryza_000034_F08_We266.CEL
Weedy(I)	We267	Axiom_Oryza_000034_G08_We267.CEL
Weedy(I)	We268	Axiom_Oryza_000034_H08_We268.CEL
Weedy(I)	We269	Axiom_Oryza_000034_A09_We269.CEL
Weedy(I)	We270	Axiom_Oryza_000034_B09_We270.CEL
Weedy(I)	We271	Axiom_Oryza_000034_C09_We271.CEL
Weedy(I)	We272	Axiom_Oryza_000034_D09_We272.CEL
Weedy(I)	We273	Axiom_Oryza_000034_E09_We273.CEL
Weedy(I)	We274	Axiom_Oryza_000034_F09_We274.CEL
Weedy(I)	We275	Axiom_Oryza_000034_G09_We275.CEL
Weedy(I)	We276	Axiom_Oryza_000034_H09_We276.CEL
Weedy(I)	We277	Axiom_Oryza_000034_A10_We277.CEL
Weedy(I)	We278	Axiom_Oryza_000034_B10_We278.CEL
Weedy(I)	We279	Axiom_Oryza_000034_C10_We279.CEL
Weedy(I)	We280	Axiom_Oryza_000034_D10_We280.CEL
Weedy(I)	We281	Axiom_Oryza_000034_E10_We281.CEL
Weedy(I)	We282	Axiom_Oryza_000034_F10_We282.CEL
Weedy(I)	We283	Axiom_Oryza_000034_G10_We283.CEL
Weedy(I)	We284	Axiom_Oryza_000034_H10_We284.CEL
Weedy(I)	We285	Axiom_Oryza_000034_A11_We285.CEL
Weedy(I)	We286	Axiom_Oryza_000034_B11_We286.CEL
Weedy(I)	We287	Axiom_Oryza_000034_C11_We287.CEL
Weedy(I)	We288	Axiom_Oryza_000034_D11_We288.CEL
Weedy(I)	We289	Axiom_Oryza_000029_F11_We289.CEL
Weedy(I)	We290	Axiom_Oryza_000036_D09_We290.CEL
Weedy(I)	We291	Axiom_Oryza_000029_G11_We291.CEL
Weedy(I)	We292	Axiom_Oryza_000029_H11_We292.CEL
Weedy(I)	We293	Axiom_Oryza_000029_A12_We293.CEL
Weedy(I)	We294	Axiom_Oryza_000029_B12_We294.CEL
Weedy(I)	We295	Axiom_Oryza_000029_C12_We295.CEL
Weedy(I)	We296	Axiom_Oryza_000029_D12_We296.CEL
Weedy(I)	We297	Axiom_Oryza_000029_E12_We297.CEL
Weedy(I)	We298	Axiom_Oryza_000029_F12_We298.CEL
Weedy(I)	We299	Axiom_Oryza_000029_G12_We299.CEL
Weedy(I)	We300	Axiom_Oryza_000029_H12_We300.CEL
Weedy(I)	We301	Axiom_Oryza_000030_A01_We301.CEL
Weedy(I)	We302	Axiom_Oryza_000030_B01_We302.CEL
Weedy(I)	We303	Axiom_Oryza_000030_C01_We303.CEL
Weedy(I)	We304	Axiom_Oryza_000030_D01_We304.CEL
Weedy(I)	We305	Axiom_Oryza_000030_E01_We305.CEL
Weedy(I)	We306	Axiom_Oryza_000030_F01_We306.CEL
Weedy(I)	We307	Axiom_Oryza_000030_G01_We307.CEL
Weedy(I)	We308	Axiom_Oryza_000030_H01_We308.CEL
Weedy(I)	We309	Axiom_Oryza_000030_A02_We309.CEL
Weedy(I)	We310	Axiom_Oryza_000030_B02_We310.CEL
Weedy(I)	We311	Axiom_Oryza_000030_C02_We311.CEL
Weedy(I)	We312	Axiom_Oryza_000030_D02_We312.CEL
Weedy(I)	We313	Axiom_Oryza_000030_E02_We313.CEL
Weedy(I)	We314	Axiom_Oryza_000030_F02_We314.CEL
Weedy(I)	We315	Axiom_Oryza_000030_G02_We315.CEL
Weedy(I)	We316	Axiom_Oryza_000030_H02_We316.CEL
Weedy(I)	We317	Axiom_Oryza_000030_A03_We317.CEL
Weedy(I)	We318	Axiom_Oryza_000030_B03_We318.CEL
Weedy(I)	We319	Axiom_Oryza_000030_C03_We319.CEL
Weedy(I)	We320	Axiom_Oryza_000030_D03_We320.CEL
Weedy(I)	We321	Axiom_Oryza_000030_E03_We321.CEL
Weedy(I)	We322	Axiom_Oryza_000030_F03_We322.CEL
Weedy(I)	We323	Axiom_Oryza_000030_G03_We323.CEL
Weedy(I)	We324	Axiom_Oryza_000030_H03_We324.CEL
Weedy(I)	We325	Axiom_Oryza_000030_A04_We325.CEL
Weedy(I)	We326	Axiom_Oryza_000030_B04_We326.CEL
Weedy(I)	We327	Axiom_Oryza_000030_C04_We327.CEL
Weedy(I)	We328	Axiom_Oryza_000030_D04_We328.CEL
Weedy(I)	We329	Axiom_Oryza_000030_E04_We329.CEL
Weedy(I)	We330	Axiom_Oryza_000030_F04_We330.CEL
Weedy(I)	We331	Axiom_Oryza_000030_G04_We331.CEL
Weedy(I)	We332	Axiom_Oryza_000030_H04_We332.CEL
Weedy(I)	We333	Axiom_Oryza_000030_A05_We333.CEL
Weedy(I)	We334	Axiom_Oryza_000030_B05_We334.CEL
Weedy(I)	We335	Axiom_Oryza_000030_C05_We335.CEL
Weedy(I)	We336	Axiom_Oryza_000030_D05_We336.CEL
Weedy(I)	We337	Axiom_Oryza_000030_E05_We337.CEL
Weedy(I)	We338	Axiom_Oryza_000030_F05_We338.CEL
Weedy(I)	We339	Axiom_Oryza_000030_G05_We339.CEL
Weedy(I)	We340	Axiom_Oryza_000030_H05_We340.CEL
Weedy(I)	We341	Axiom_Oryza_000030_A06_We341.CEL
Weedy(I)	We342	Axiom_Oryza_000030_B06_We342.CEL
Weedy(I)	We343	Axiom_Oryza_000030_C06_We343.CEL
Weedy(I)	We344	Axiom_Oryza_000030_D06_We344.CEL
Weedy(I)	We345	Axiom_Oryza_000030_E06_We345.CEL
Weedy(I)	We346	Axiom_Oryza_000030_F06_We346.CEL
Weedy(I)	We347	Axiom_Oryza_000030_G06_We347.CEL
Weedy(I)	We348	Axiom_Oryza_000030_H06_We348.CEL
Weedy(I)	We349	Axiom_Oryza_000030_A07_We349.CEL
Weedy(I)	We350	Axiom_Oryza_000030_B07_We350.CEL
Weedy(I)	We351	Axiom_Oryza_000030_C07_We351.CEL
Weedy(I)	We352	Axiom_Oryza_000030_D07_We352.CEL
Weedy(I)	We353	Axiom_Oryza_000030_E07_We353.CEL
Weedy(I)	We354	Axiom_Oryza_000030_F07_We354.CEL
Weedy(I)	We355	Axiom_Oryza_000030_G07_We355.CEL
Weedy(I)	We356	Axiom_Oryza_000030_H07_We356.CEL
Weedy(I)	We357	Axiom_Oryza_000030_A08_We357.CEL
Weedy(I)	We358	Axiom_Oryza_000030_B08_We358.CEL
Weedy(I)	We359	Axiom_Oryza_000030_C08_We359.CEL
Weedy(I)	We360	Axiom_Oryza_000030_D08_We360.CEL
Weedy(I)	We361	Axiom_Oryza_000030_E08_We361.CEL
Weedy(I)	We362	Axiom_Oryza_000030_F08_We362.CEL
Weedy(I)	We363	Axiom_Oryza_000030_G08_We363.CEL
Weedy(I)	We364	Axiom_Oryza_000030_H08_We364.CEL
Weedy(I)	We365	Axiom_Oryza_000030_A09_We365.CEL
Weedy(I)	We366	Axiom_Oryza_000030_B09_We366.CEL
Weedy(I)	We367	Axiom_Oryza_000030_C09_We367.CEL
Weedy(I)	We368	Axiom_Oryza_000030_D09_We368.CEL
Weedy(I)	We369	Axiom_Oryza_000030_E09_We369.CEL
Weedy(I)	We370	Axiom_Oryza_000030_F09_We370.CEL
Weedy(I)	We371	Axiom_Oryza_000030_G09_We371.CEL
Weedy(I)	We372	Axiom_Oryza_000030_H09_We372.CEL
Weedy(I)	We373	Axiom_Oryza_000030_A10_We373.CEL
Weedy(I)	We374	Axiom_Oryza_000030_B10_We374.CEL
Weedy(I)	We375	Axiom_Oryza_000030_C10_We375.CEL
Weedy(I)	We376	Axiom_Oryza_000030_D10_We376.CEL
Weedy(I)	We377	Axiom_Oryza_000030_E10_We377.CEL
Weedy(I)	We378	Axiom_Oryza_000030_F10_We378.CEL
Weedy(I)	We379	Axiom_Oryza_000030_G10_We379.CEL
Weedy(I)	We380	Axiom_Oryza_000030_H10_We380.CEL
Weedy(I)	We381	Axiom_Oryza_000030_A11_We381.CEL
Weedy(I)	We382	Axiom_Oryza_000030_B11_We382.CEL
Weedy(I)	We383	Axiom_Oryza_000030_C11_We383.CEL
Weedy(I)	We384	Axiom_Oryza_000030_D11_We384.CEL
Weedy(I)	We385	Axiom_Oryza_000030_E11_We385.CEL
Weedy(I)	We386	Axiom_Oryza_000030_F11_We386.CEL
Weedy(I)	We387	Axiom_Oryza_000030_G11_We387.CEL
Weedy(I)	We388	Axiom_Oryza_000030_H11_We388.CEL
Weedy(I)	We389	Axiom_Oryza_000030_A12_We389.CEL
Weedy(I)	We390	Axiom_Oryza_000030_B12_We390.CEL
Weedy(I)	We391	Axiom_Oryza_000030_C12_We391.CEL
Weedy(I)	We392	Axiom_Oryza_000030_D12_We392.CEL
Weedy(I)	We393	Axiom_Oryza_000030_E12_We393.CEL
Weedy(I)	We394	Axiom_Oryza_000030_F12_We394.CEL
Weedy(I)	We395	Axiom_Oryza_000030_G12_We395.CEL
Weedy(I)	We396	Axiom_Oryza_000030_H12_We396.CEL
Weedy(I)	397	Axiom_Oryza_000031_A01_397.CEL
Weedy(I)	398	Axiom_Oryza_000031_B01_398.CEL
Weedy(I)	399	Axiom_Oryza_000031_C01_399.CEL
Weedy(I)	400	Axiom_Oryza_000031_D01_400.CEL
Weedy(I)	401	Axiom_Oryza_000031_E01_401.CEL
Weedy(I)	402	Axiom_Oryza_000031_F01_402.CEL
Weedy(I)	403	Axiom_Oryza_000031_G01_403.CEL
Weedy(I)	404	Axiom_Oryza_000031_H01_404.CEL
Weedy(I)	405	Axiom_Oryza_000031_A02_405.CEL
Weedy(I)	406	Axiom_Oryza_000031_B02_406.CEL
Weedy(I)	407	Axiom_Oryza_000031_C02_407.CEL
Weedy(I)	408	Axiom_Oryza_000031_D02_408.CEL
Weedy(I)	409	Axiom_Oryza_000031_E02_409.CEL
Weedy(I)	410	Axiom_Oryza_000031_F02_410.CEL
Weedy(I)	411	Axiom_Oryza_000031_G02_411.CEL
Weedy(I)	412	Axiom_Oryza_000031_H02_412.CEL
Weedy(I)	413	Axiom_Oryza_000031_A03_413.CEL
Weedy(I)	414	Axiom_Oryza_000031_B03_414.CEL
Weedy(I)	415	Axiom_Oryza_000031_C03_415.CEL
Weedy(I)	416	Axiom_Oryza_000031_D03_416.CEL
Weedy(I)	417	Axiom_Oryza_000031_E03_417.CEL
Weedy(I)	418	Axiom_Oryza_000031_F03_418.CEL
Weedy(I)	419	Axiom_Oryza_000031_G03_419.CEL
Weedy(I)	420	Axiom_Oryza_000031_H03_420.CEL
Weedy(I)	421	Axiom_Oryza_000031_A04_421.CEL
Weedy(I)	422	Axiom_Oryza_000031_B04_422.CEL
Weedy(I)	423	Axiom_Oryza_000031_C04_423.CEL
Weedy(I)	424	Axiom_Oryza_000031_D04_424.CEL
Weedy(I)	425	Axiom_Oryza_000031_E04_425.CEL
Weedy(I)	426	Axiom_Oryza_000031_F04_426.CEL
Weedy(I)	427	Axiom_Oryza_000031_G04_427.CEL
Weedy(I)	428	Axiom_Oryza_000031_H04_428.CEL
Weedy(I)	429	Axiom_Oryza_000031_A05_429.CEL
Weedy(I)	430	Axiom_Oryza_000031_B05_430.CEL
Weedy(I)	431	Axiom_Oryza_000031_C05_431.CEL
Weedy(I)	432	Axiom_Oryza_000031_D05_432.CEL
Weedy(I)	433	Axiom_Oryza_000031_E05_433.CEL
Weedy(I)	434	Axiom_Oryza_000031_F05_434.CEL
Weedy(I)	435	Axiom_Oryza_000031_G05_435.CEL
Weedy(I)	436	Axiom_Oryza_000031_H05_436.CEL
Weedy(I)	437	Axiom_Oryza_000031_A06_437.CEL
Weedy(I)	438	Axiom_Oryza_000031_B06_438.CEL
Weedy(I)	439	Axiom_Oryza_000031_C06_439.CEL
Weedy(I)	440	Axiom_Oryza_000031_D06_440.CEL
Weedy(I)	441	Axiom_Oryza_000031_E06_441.CEL
Weedy(I)	442	Axiom_Oryza_000031_F06_442.CEL
Weedy(I)	443	Axiom_Oryza_000031_G06_443.CEL
Weedy(I)	444	Axiom_Oryza_000031_H06_444.CEL
Weedy(I)	445	Axiom_Oryza_000031_A07_445.CEL
Weedy(I)	446	Axiom_Oryza_000031_B07_446.CEL
Weedy(I)	447	Axiom_Oryza_000031_C07_447.CEL
Weedy(I)	448	Axiom_Oryza_000031_D07_448.CEL
Weedy(I)	449	Axiom_Oryza_000031_E07_449.CEL
Weedy(I)	450	Axiom_Oryza_000031_F07_450.CEL
Weedy(I)	451	Axiom_Oryza_000031_G07_451.CEL
Weedy(I)	452	Axiom_Oryza_000031_H07_452.CEL
Weedy(I)	453	Axiom_Oryza_000031_A08_453.CEL
Weedy(I)	454	Axiom_Oryza_000031_B08_454.CEL
Weedy(I)	455	Axiom_Oryza_000031_C08_455.CEL
Weedy(I)	456	Axiom_Oryza_000031_D08_456.CEL
Weedy(I)	457	Axiom_Oryza_000031_E08_457.CEL
Weedy(I)	458	Axiom_Oryza_000031_F08_458.CEL
Weedy(I)	459	Axiom_Oryza_000031_G08_459.CEL
Weedy(I)	460	Axiom_Oryza_000031_H08_460.CEL
Weedy(I)	461	Axiom_Oryza_000031_A09_461.CEL
Weedy(I)	462	Axiom_Oryza_000031_B09_462.CEL
Weedy(I)	463	Axiom_Oryza_000031_C09_463.CEL
Weedy(I)	464	Axiom_Oryza_000031_D09_464.CEL
Weedy(I)	465	Axiom_Oryza_000031_E09_465.CEL
Weedy(I)	466	Axiom_Oryza_000031_F09_466.CEL
[truncated: 2,722 more rows]

## Sheet: Table S4
Supplementary table S4. Distances between the SNPs included on the 580K _ KNU chip.
Gap Size	Number of Gaps
	Japonica SNPs	Japonica indels	Indica SNPs	Indica indels
0	464563	33598	22143	10651
2K	25691	631	94	218
4K	6024	340	30	39
6K	2440	243	24	21
8K	1274	210	16	18
10K	855	170	10	16
12K	748	154	13	6
14K	492	156	6	11
16K	305	124	8	7
18K	207	126	5	8
20K	294	266	7	5
25K	187	241	11	12
30K	86	217	10	9
35K	64	183	11	12
40K	36	167	11	10
45K	16	151	7	7
50K	96	2076	402	394

## Sheet: Table S5
Supplementary table S5. List of SNPs associated with clum length in GWAS analysis using the 580K SNP Chip Genotyping Array
SNP	Chromosome	Position	P.value	maf	nobs	Rsquare.of.Model.without.SNP	Rsquare.of.Model.with.SNP	FDR_Adjusted_P-values	effect	-log 10 (P)
AX-281898346	7	29623752	2.50785e-24	0.0808081	1287	0.430956	0.47882	6.02491e-19	6.78741	23.6007
AX-95959478	9	16415391	3.10144e-23	0.268842	1287	0.430956	0.476428	3.72548e-18	4.94877	22.5084
AX-115814104	7	29330976	2.78815e-20	0.1115	1287	0.430956	0.470013	2.23277e-15	5.29371	19.5547
AX-154211942	7	28704274	4.06166e-19	0.0823621	1287	0.430956	0.467507	2.43945e-14	6.25328	18.3913
AX-115799828	7	29494004	1.98905e-17	0.32634	1287	0.430956	0.46389	9.55707e-13	-3.33418	16.7014
AX-115749291	7	29572142	1.40569e-13	0.494172	1287	0.430956	0.455751	5.62842e-09	-2.74942	12.8521
AX-283489986	7	29684241	3.98855e-13	0.49728	1287	0.430956	0.454803	1.36888e-08	-2.74642	12.3992
AX-115865280	7	29529536	4.76583e-13	0.495726	1287	0.430956	0.454641	1.43119e-08	-2.73724	12.3219
AX-154447617	9	18683002	5.73941e-11	0.317405	1287	0.430956	0.450316	1.53205e-06	-2.99838	10.2411
AX-115740290	9	18672138	9.65746e-11	0.177545	1287	0.430956	0.449849	2.32013e-06	3.07498	10.0151
AX-117390048	9	16493056	1.54522e-10	0.247086	1287	0.430956	0.449428	3.37479e-06	-4.48298	9.81101
AX-155718831	7	28573614	1.96603e-10	0.118881	1287	0.430956	0.449213	3.93602e-06	3.75808	9.70641
AX-154381190	9	18022012	2.44823e-10	0.286325	1287	0.430956	0.449016	4.46142e-06	3.00566	9.61115
AX-155173390	7	28565988	2.59987e-10	0.117716	1287	0.430956	0.448963	4.46142e-06	3.73951	9.58505
AX-153884473	9	16518699	3.27602e-10	0.249417	1287	0.430956	0.448756	4.94024e-06	-4.42277	9.48465
AX-154385155	9	18677197	3.29018e-10	0.312743	1287	0.430956	0.448752	4.94024e-06	2.96245	9.48278
AX-154710285	9	16504471	4.08971e-10	0.0975136	1287	0.430956	0.448558	5.49875e-06	-4.38371	9.38831
AX-115795934	9	16509595	4.1856e-10	0.249029	1287	0.430956	0.448537	5.49875e-06	-4.39478	9.37824
AX-154201686	9	18677165	4.3488e-10	0.17094	1287	0.430956	0.448503	5.49875e-06	3.01703	9.36163
AX-154124229	9	16509725	5.26896e-10	0.250194	1287	0.430956	0.448332	6.32913e-06	-4.33369	9.27827
AX-154994951	9	18671171	5.82787e-10	0.317405	1287	0.430956	0.448242	6.66714e-06	2.89771	9.23449
AX-154710269	9	16493030	6.15732e-10	0.242036	1287	0.430956	0.448193	6.72385e-06	-4.27091	9.21061
AX-154385625	9	16529166	7.73137e-10	0.250194	1287	0.430956	0.44799	8.07565e-06	-4.31462	9.11174
AX-155692093	7	28567614	8.34886e-10	0.118104	1287	0.430956	0.447921	8.35728e-06	3.66596	9.07837
AX-179385081	9	18650997	9.12881e-10	0.299922	1287	0.430956	0.447842	8.77249e-06	-2.87305	9.03959
AX-155644562	7	28573738	9.98551e-10	0.259518	1287	0.430956	0.447762	9.08901e-06	3.56977	9.00063
AX-117368794	9	16535714	1.04613e-09	0.25136	1287	0.430956	0.44772	9.08901e-06	-4.26971	8.98041
AX-154950990	7	28572725	1.12276e-09	0.270008	1287	0.430956	0.447657	9.08901e-06	3.59043	8.94971
AX-155480643	9	16495982	1.13292e-09	0.0975136	1287	0.430956	0.447649	9.08901e-06	-4.25077	8.9458
AX-115817884	7	29456880	1.13498e-09	0.216783	1287	0.430956	0.447648	9.08901e-06	2.71517	8.94501
AX-154412610	7	28569163	1.54864e-09	0.260295	1287	0.430956	0.447371	1.20016e-05	-3.39678	8.81005
AX-115746382	9	16491999	1.99392e-09	0.0928516	1287	0.430956	0.447146	1.49695e-05	-4.18402	8.70029
AX-154091107	9	16526646	2.23769e-09	0.0963481	1287	0.430956	0.447044	1.59462e-05	-4.16403	8.6502
AX-155550861	9	16505196	2.25678e-09	0.0951826	1287	0.430956	0.447036	1.59462e-05	-4.20147	8.64651
AX-276237712	9	17298475	2.93613e-09	0.499223	1287	0.430956	0.446802	2.01538e-05	-2.41159	8.53222
AX-154209235	7	28571221	3.25055e-09	0.120435	1287	0.430956	0.446712	2.13529e-05	3.53352	8.48804
AX-154491248	7	28570528	3.28859e-09	0.268454	1287	0.430956	0.446702	2.13529e-05	3.52198	8.48299
AX-116844278	9	18611086	4.24845e-09	0.301088	1287	0.430956	0.446474	2.68594e-05	2.83565	8.37177
AX-154336833	7	28567277	4.39667e-09	0.265734	1287	0.430956	0.446444	2.70837e-05	-3.31082	8.35688
AX-115868797	7	29095384	4.7749e-09	0.408314	1287	0.430956	0.446371	2.86783e-05	2.1948	8.32104
AX-115759564	9	16486984	5.39352e-09	0.247475	1287	0.430956	0.446263	3.16037e-05	-4.06454	8.26813
AX-155786915	9	16490775	1.06793e-08	0.0578866	1287	0.430956	0.445658	6.10859e-05	-5.83831	7.97146
AX-154197065	7	28571176	1.31324e-08	0.271173	1287	0.430956	0.445475	7.33708e-05	-3.17467	7.88166
AX-117377711	6	9651634	1.68551e-08	0.363248	1287	0.430956	0.445254	9.20297e-05	-4.68489	7.77327
AX-115849829	6	10975870	2.79629e-08	0.159674	1287	0.430956	0.444807	0.000148911	4.37655	7.55342
AX-277946230	7	28567966	2.85124e-08	0.0990676	1287	0.430956	0.44479	0.000148911	3.28007	7.54497
AX-115804698	9	17874111	3.16059e-08	0.128982	1287	0.430956	0.444699	0.000161555	-3.10233	7.50023
AX-117356200	6	10926943	4.24751e-08	0.169386	1287	0.430956	0.444439	0.000210828	4.24812	7.37187
AX-154676187	6	9534941	4.30008e-08	0.216395	1287	0.430956	0.444428	0.000210828	4.83317	7.36652
AX-154000697	6	9578664	5.35801e-08	0.216006	1287	0.430956	0.444234	0.000255849	4.79704	7.271
AX-154417056	6	9671249	5.43132e-08	0.221445	1287	0.430956	0.444222	0.000255849	4.30394	7.26509
AX-154606673	9	16490125	5.86522e-08	0.0571096	1287	0.430956	0.444155	0.000270541	-5.53494	7.23172
AX-276254578	9	19228651	5.96842e-08	0.172494	1287	0.430956	0.444139	0.000270541	2.56871	7.22414
AX-155299904	6	9677193	6.33885e-08	0.365967	1287	0.430956	0.444086	0.000282011	4.31179	7.19799
AX-154441441	9	16490492	7.50358e-08	0.0571096	1287	0.430956	0.443938	0.000327759	-5.47158	7.12473
AX-154876460	6	9549309	7.79804e-08	0.214452	1287	0.430956	0.443904	0.000329684	4.73397	7.10801
AX-154717328	6	10975672	7.82211e-08	0.164336	1287	0.430956	0.443902	0.000329684	4.44371	7.10668
AX-95931544	9	17878923	8.69296e-08	0.125874	1287	0.430956	0.443809	0.000360072	3.07405	7.06083
AX-95938232	9	16543763	9.03017e-08	0.0582751	1287	0.430956	0.443775	0.000363102	-5.44005	7.0443
AX-154621689	6	9536753	9.06841e-08	0.216006	1287	0.430956	0.443772	0.000363102	4.65614	7.04247
AX-154032464	6	10914341	1.06821e-07	0.166667	1287	0.430956	0.443628	0.000420702	4.3907	6.97134
AX-154223977	6	9607577	1.16103e-07	0.215618	1287	0.430956	0.443555	0.000449075	4.6852	6.93516
AX-155721750	6	9549275	1.17764e-07	0.216006	1287	0.430956	0.443542	0.000449075	4.6928	6.92899
AX-154459240	6	9583608	1.23391e-07	0.215618	1287	0.430956	0.443501	0.000460016	4.68608	6.90872
AX-155049258	6	9535545	1.24462e-07	0.215618	1287	0.430956	0.443494	0.000460016	4.695	6.90496
AX-155400573	6	9535208	1.54494e-07	0.215229	1287	0.430956	0.443304	0.000562362	4.64157	6.81109
AX-155591140	6	9570894	1.6247e-07	0.216395	1287	0.430956	0.44326	0.000582569	4.6124	6.78923
AX-117390305	6	11015078	1.7961e-07	0.483294	1287	0.430956	0.443172	0.000634556	4.66079	6.74567
AX-155374000	6	9584487	1.89695e-07	0.213675	1287	0.430956	0.443124	0.000660473	4.54655	6.72194
AX-154807522	6	9536489	1.97644e-07	0.216395	1287	0.430956	0.443088	0.000678321	4.59547	6.70412
AX-281229010	6	10897120	2.10449e-07	0.164336	1287	0.430956	0.443033	0.000712094	4.30477	6.67685
AX-154022849	6	10119988	2.21455e-07	0.160451	1287	0.430956	0.442989	0.000738928	4.19077	6.65471
AX-154349918	6	9578776	2.70763e-07	0.214064	1287	0.430956	0.442813	0.000891077	4.50669	6.56741
AX-154223872	6	9534296	2.76694e-07	0.214452	1287	0.430956	0.442794	0.000898292	4.55857	6.558
AX-115856340	9	18263751	2.90078e-07	0.300311	1287	0.430956	0.442752	0.000929187	2.5256	6.53748
AX-154108344	6	10912643	3.15764e-07	0.222999	1287	0.430956	0.442678	0.000994715	3.76417	6.50064
AX-154761200	6	9534351	3.22029e-07	0.214064	1287	0.430956	0.442661	0.000994715	4.49211	6.4921
AX-154676071	6	9605719	3.22957e-07	0.214452	1287	0.430956	0.442658	0.000994715	4.49453	6.49086
AX-155203579	9	17516141	3.28402e-07	0.210567	1287	0.430956	0.442644	0.000998684	-5.00483	6.48359
AX-155690105	7	28682231	3.55748e-07	0.305361	1287	0.430956	0.442574	0.00106832	2.5551	6.44886
AX-155557063	9	16490378	3.69947e-07	0.0547786	1287	0.430956	0.44254	0.00107619	-5.23896	6.43186
AX-154135311	6	10913381	3.70636e-07	0.223776	1287	0.430956	0.442538	0.00107619	3.77639	6.43105
AX-276721305	9	17855900	3.71807e-07	0.0703186	1287	0.430956	0.442535	0.00107619	4.70382	6.42968
AX-154223870	6	9533851	3.89873e-07	0.214064	1287	0.430956	0.442494	0.00111505	4.46351	6.40908
AX-153982188	6	9588324	4.30805e-07	0.216006	1287	0.430956	0.442407	0.00121762	4.44734	6.36572
AX-115821718	9	17185419	4.46401e-07	0.216006	1287	0.430956	0.442376	0.00124703	-4.99274	6.35027
AX-154598156	6	9660172	4.82045e-07	0.0924631	1287	0.430956	0.442309	0.00133112	4.32553	6.31691
AX-153973451	6	9550859	4.9129e-07	0.214452	1287	0.430956	0.442292	0.00134123	4.4359	6.30866
AX-155009133	6	9582752	4.99339e-07	0.215229	1287	0.430956	0.442278	0.00134789	4.37546	6.3016
AX-155067926	9	17427439	5.28944e-07	0.214841	1287	0.430956	0.442227	0.00141194	-4.89197	6.27659
AX-154270713	6	9554015	5.52683e-07	0.216006	1287	0.430956	0.442189	0.0014591	4.40746	6.25752
AX-154124054	9	16487583	5.7626e-07	0.0582751	1287	0.430956	0.442153	0.0015048	-4.87729	6.23938
AX-154530651	6	9600782	6.4811e-07	0.214841	1287	0.430956	0.44205	0.00167423	4.40093	6.18835
AX-154800852	6	9582719	7.48845e-07	0.220668	1287	0.430956	0.441924	0.00191387	4.29684	6.12561
AX-154833520	6	9581732	7.59318e-07	0.216006	1287	0.430956	0.441912	0.00192021	4.33731	6.11958
AX-154598926	6	10205132	7.7863e-07	0.421911	1287	0.430956	0.44189	0.00194854	3.65203	6.10867
AX-117351923	6	10438340	8.66442e-07	0.160839	1287	0.430956	0.441797	0.00214594	4.17379	6.06226
AX-283360891	9	20565195	9.98083e-07	0.108392	1287	0.430956	0.441674	0.00241576	2.52864	6.00083
AX-115842027	6	9669596	1.02196e-06	0.360917	1287	0.430956	0.441654	0.00241576	4.13693	5.99057
AX-154457793	6	10434968	1.02311e-06	0.161228	1287	0.430956	0.441653	0.00241576	4.14105	5.99008
AX-155331765	6	9676469	1.02776e-06	0.358197	1287	0.430956	0.441649	0.00241576	4.13177	5.98811
AX-154395730	6	10270736	1.03317e-06	0.160451	1287	0.430956	0.441644	0.00241576	4.09766	5.98583
AX-283023347	6	9540336	1.03572e-06	0.213675	1287	0.430956	0.441642	0.00241576	4.25568	5.98476
AX-95950101	3	31483064	1.09651e-06	0.350427	1287	0.430956	0.441592	0.00253296	-2.70191	5.95999
AX-154022044	6	9533879	1.19541e-06	0.229215	1287	0.430956	0.441517	0.00273511	4.0595	5.92248
AX-155274990	6	9586973	1.26136e-06	0.217949	1287	0.430956	0.44147	0.00285879	4.13618	5.89916
AX-154313027	6	10426420	1.2855e-06	0.163559	1287	0.430956	0.441454	0.00288627	4.08653	5.89093
AX-153935710	9	17218532	1.30196e-06	0.18648	1287	0.430956	0.441443	0.00289616	2.15329	5.8854
AX-115815750	9	17657740	1.33013e-06	0.0582751	1287	0.430956	0.441424	0.00293169	-4.92359	5.8761
AX-115825586	6	10427524	1.37484e-06	0.160839	1287	0.430956	0.441396	0.00298904	4.08115	5.86175
AX-123164293	7	28675880	1.38104e-06	0.316628	1287	0.430956	0.441392	0.00298904	-2.33477	5.85979
AX-155963541	6	9581227	1.39972e-06	0.211344	1287	0.430956	0.44138	0.00300243	4.12074	5.85396
AX-117360521	9	17109742	1.41756e-06	0.0637141	1287	0.430956	0.441369	0.00301378	-4.85594	5.84846
AX-154610574	9	17213721	1.54742e-06	0.186869	1287	0.430956	0.441293	0.00326102	2.13698	5.81039
AX-154457425	9	17514708	1.58449e-06	0.212898	1287	0.430956	0.441272	0.0033101	-4.75011	5.80011
AX-154876862	6	9608418	1.61021e-06	0.21251	1287	0.430956	0.441258	0.00333484	4.20249	5.79312
AX-115775275	6	24814847	1.62905e-06	0.0571096	1287	0.430956	0.441248	0.00333849	-4.82364	5.78807
AX-123161552	6	9684472	1.63977e-06	0.346931	1287	0.430956	0.441243	0.00333849	3.78376	5.78522
AX-273971905	6	10204980	1.6936e-06	0.157731	1287	0.430956	0.441214	0.00341911	4.0459	5.77119
AX-117387489	6	10588440	1.74661e-06	0.424242	1287	0.430956	0.441188	0.00349675	3.73185	5.7578
AX-154054626	6	10428230	1.77126e-06	0.162005	1287	0.430956	0.441176	0.00351679	4.07217	5.75172
AX-154921911	9	17870392	1.97754e-06	0.119658	1287	0.430956	0.44108	0.00389416	2.81618	5.70387
AX-116835295	9	17151889	2.01835e-06	0.197747	1287	0.430956	0.441062	0.00394221	-4.58427	5.695
AX-154543125	6	24738694	2.09848e-06	0.0574981	1287	0.430956	0.441028	0.00406567	-4.67222	5.6781
AX-115862925	9	17658414	2.18442e-06	0.0598291	1287	0.430956	0.440994	0.00419831	-4.71715	5.66066
AX-117388485	9	17290563	2.23196e-06	0.0613831	1287	0.430956	0.440975	0.00425564	-4.80577	5.65131
AX-95931305	9	17473325	2.42444e-06	0.212898	1287	0.430956	0.440903	0.00458623	-4.68375	5.61539
AX-154848207	9	17119429	2.44835e-06	0.214452	1287	0.430956	0.440895	0.00459529	-4.52859	5.61113
AX-153992422	6	10272482	2.55427e-06	0.159674	1287	0.430956	0.440858	0.00473735	3.95937	5.59273
AX-123167242	9	17462215	2.59343e-06	0.213675	1287	0.430956	0.440845	0.00473735	-4.63663	5.58613
AX-154951185	6	10152234	2.61725e-06	0.164336	1287	0.430956	0.440837	0.00473735	3.80484	5.58215
AX-115809783	6	9656987	2.61761e-06	0.230381	1287	0.430956	0.440837	0.00473735	3.79234	5.58209
AX-95954906	6	10382967	2.62264e-06	0.160451	1287	0.430956	0.440835	0.00473735	4.00441	5.58126
AX-154948505	9	17215437	2.6825e-06	0.186869	1287	0.430956	0.440816	0.00478149	2.08329	5.57146
AX-155114711	6	9534241	2.68688e-06	0.214452	1287	0.430956	0.440814	0.00478149	4.11677	5.57075
AX-115756297	9	17210972	2.75372e-06	0.340326	1287	0.430956	0.440793	0.00486441	2.09079	5.56008
AX-117366357	6	9655248	2.83089e-06	0.104895	1287	0.430956	0.440769	0.00494511	3.63869	5.54808
AX-154718609	6	9537636	2.84142e-06	0.219503	1287	0.430956	0.440766	0.00494511	3.95558	5.54646
AX-273158829	6	10269767	2.88886e-06	0.162393	1287	0.430956	0.440751	0.00494511	3.89551	5.53927
AX-115772112	6	7646131	2.9116e-06	0.031857	1287	0.430956	0.440745	0.00494511	-4.65182	5.53587
AX-115788386	7	29623803	2.91938e-06	0.115385	1287	0.430956	0.440742	0.00494511	2.36556	5.53471
AX-155780256	6	10343235	2.93168e-06	0.160839	1287	0.430956	0.440739	0.00494511	3.76362	5.53288
AX-154435586	6	10433017	2.94349e-06	0.16317	1287	0.430956	0.440735	0.00494511	3.95013	5.53114
AX-154807661	6	24706763	3.08593e-06	0.0586636	1287	0.430956	0.440694	0.0051484	-4.65456	5.51061
AX-154412349	9	17215661	3.17579e-06	0.183372	1287	0.430956	0.440669	0.00526179	2.07582	5.49815
AX-116840544	6	10133416	3.23068e-06	0.160062	1287	0.430956	0.440655	0.00531606	3.90342	5.49071
AX-273967585	6	9319713	3.26139e-06	0.390443	1287	0.430956	0.440646	0.00533009	-2.18306	5.4866
AX-154848219	9	17116680	3.33388e-06	0.21756	1287	0.430956	0.440627	0.00539838	-4.77578	5.47705
AX-123161597	6	10347666	3.36851e-06	0.160062	1287	0.430956	0.440618	0.00539838	3.99289	5.47256
AX-115737226	9	16867483	3.37059e-06	0.215618	1287	0.430956	0.440618	0.00539838	-4.69968	5.47229
AX-153903978	6	9585059	3.3934e-06	0.214841	1287	0.430956	0.440612	0.00539892	4.04148	5.46937
AX-115747847	9	17396055	3.4668e-06	0.0648796	1287	0.430956	0.440594	0.00546658	4.29496	5.46007
AX-154392075	6	10181449	3.49707e-06	0.161616	1287	0.430956	0.440586	0.00546658	3.85788	5.4563
AX-276235752	9	17081620	3.50419e-06	0.216783	1287	0.430956	0.440584	0.00546658	-4.75095	5.45541
AX-95937024	6	10378019	3.56276e-06	0.159674	1287	0.430956	0.44057	0.00552209	3.98089	5.44821
AX-155084076	1	39669679	3.58583e-06	0.143357	1287	0.430956	0.440564	0.00552222	5.45799	5.44541
AX-154504166	6	10588394	3.68804e-06	0.423077	1287	0.430956	0.44054	0.00561321	3.64181	5.4332
AX-154217355	6	9583436	3.69164e-06	0.214452	1287	0.430956	0.440539	0.00561321	4.01344	5.43278
AX-155615945	6	10139216	3.77769e-06	0.161228	1287	0.430956	0.440519	0.00570793	3.89866	5.42277
AX-154848202	9	17121811	3.81803e-06	0.214841	1287	0.430956	0.44051	0.00573281	-4.64637	5.41816
AX-154308107	9	17119412	3.86357e-06	0.215618	1287	0.430956	0.4405	0.00576516	-4.66212	5.41301
AX-283557343	7	29632090	3.88851e-06	0.116162	1287	0.430956	0.440494	0.00576657	2.32266	5.41022
AX-116838510	6	9661085	3.94794e-06	0.230769	1287	0.430956	0.440481	0.00578398	3.87507	5.40363
AX-155718545	9	17506122	3.97029e-06	0.211733	1287	0.430956	0.440476	0.00578398	-4.44559	5.40118
AX-154186404	9	17510387	3.97248e-06	0.211344	1287	0.430956	0.440476	0.00578398	-4.46947	5.40094
AX-153890835	6	10185507	4.09952e-06	0.160451	1287	0.430956	0.440448	0.005933	3.86542	5.38727
AX-115764419	6	10198318	4.2118e-06	0.161228	1287	0.430956	0.440425	0.006059	3.87423	5.37553
AX-155638990	6	10420672	4.41691e-06	0.160839	1287	0.430956	0.440384	0.00627848	3.9146	5.35488
AX-117360376	6	24989359	4.42977e-06	0.0598291	1287	0.430956	0.440382	0.00627848	-4.47048	5.35362
AX-154827498	6	26171478	4.44278e-06	0.0874126	1287	0.430956	0.440379	0.00627848	-3.49115	5.35235
AX-154228670	9	17139948	4.67843e-06	0.216395	1287	0.430956	0.440334	0.00657283	-4.70091	5.3299
AX-283150309	2	19306835	4.7788e-06	0.0485625	1287	0.430956	0.440316	0.00667482	-4.30524	5.32068
AX-283028213	6	10368168	4.89333e-06	0.166667	1287	0.430956	0.440296	0.00677389	3.7596	5.3104
AX-154875450	9	17107880	4.90612e-06	0.211733	1287	0.430956	0.440293	0.00677389	-4.59668	5.30926
AX-154272162	6	10270529	5.0022e-06	0.160062	1287	0.430956	0.440277	0.00686708	3.79546	5.30084
AX-154661177	9	17194188	5.0522e-06	0.216006	1287	0.430956	0.440268	0.00689631	-4.65781	5.29652
AX-273968496	6	9549146	5.18702e-06	0.220668	1287	0.430956	0.440245	0.00703918	3.88554	5.28508
AX-155744110	9	17841009	5.21547e-06	0.16317	1287	0.430956	0.44024	0.00703918	2.24416	5.28271
AX-117374649	6	10450919	5.30493e-06	0.231935	1287	0.430956	0.440226	0.00711993	3.65874	5.27532
AX-155093085	6	9584834	5.37328e-06	0.211344	1287	0.430956	0.440215	0.00717159	3.95467	5.26976
AX-155055669	6	24986925	5.46133e-06	0.0609946	1287	0.430956	0.440201	0.00724885	-4.38392	5.2627
AX-95927875	6	10377542	5.49214e-06	0.161228	1287	0.430956	0.440196	0.00724969	3.85576	5.26026
AX-155505033	6	9580773	5.67438e-06	0.229604	1287	0.430956	0.440168	0.00744931	3.82359	5.24608
AX-115787356	9	17491674	5.81854e-06	0.0602176	1287	0.430956	0.440146	0.00759706	-4.4938	5.23519
AX-155681700	6	10383341	5.89958e-06	0.162005	1287	0.430956	0.440134	0.00765963	3.68242	5.22918
AX-275585493	6	8694779	5.95311e-06	0.432012	1287	0.430956	0.440126	0.00765963	-1.98642	5.22526
AX-123162751	6	26187157	5.99294e-06	0.0734266	1287	0.430956	0.440121	0.00765963	-3.49479	5.22236
AX-155064374	6	8361583	5.994e-06	0.463481	1287	0.430956	0.44012	0.00765963	3.31384	5.22228
AX-154528991	6	10271644	6.06831e-06	0.158508	1287	0.430956	0.44011	0.00771356	3.80858	5.21693
AX-117376610	6	24989576	6.71264e-06	0.0586636	1287	0.430956	0.440023	0.00848768	-4.38976	5.17311
AX-154485440	6	10132851	7.1443e-06	0.163947	1287	0.430956	0.439969	0.00898618	3.5838	5.14604
AX-154317191	6	13611993	7.2804e-06	0.445998	1287	0.430956	0.439953	0.00910968	-3.53744	5.13784
AX-156100321	9	17840363	7.37328e-06	0.159674	1287	0.430956	0.439942	0.00913431	2.24884	5.13234
AX-115769735	9	17103115	7.37998e-06	0.216783	1287	0.430956	0.439941	0.00913431	-4.53153	5.13194
AX-117378389	9	17414117	7.41415e-06	0.0617716	1287	0.430956	0.439937	0.00913431	-4.33227	5.12994
AX-199316863	6	8346590	7.58036e-06	0.464646	1287	0.430956	0.439918	0.00929144	3.21454	5.12031
AX-275673067	6	24739210	7.68363e-06	0.209402	1287	0.430956	0.439906	0.00937021	-4.34485	5.11443
AX-115843062	9	17836312	7.74997e-06	0.313131	1287	0.430956	0.439899	0.00940337	2.26052	5.1107
AX-155293845	9	17107646	7.89389e-06	0.215229	1287	0.430956	0.439883	0.00952987	-4.55066	5.10271
AX-115795521	9	17124037	7.98308e-06	0.212121	1287	0.430956	0.439873	0.00958936	-4.42697	5.09783
AX-283028197	6	10365302	8.2454e-06	0.217172	1287	0.430956	0.439845	0.00985518	2.9823	5.08379
AX-154249852	6	8373932	8.29373e-06	0.462315	1287	0.430956	0.43984	0.00986388	3.24756	5.08125
AX-155531814	9	17189754	8.51061e-06	0.210956	1287	0.430956	0.439818	0.010072	-4.28847	5.07004
AX-154248040	6	10586953	9.18423e-06	0.424242	1287	0.430956	0.439753	0.0108159	3.46003	5.03696
AX-154887775	9	17215579	9.26771e-06	0.18143	1287	0.430956	0.439745	0.0108609	1.98504	5.03303
AX-154272748	6	10103484	9.42611e-06	0.0337995	1287	0.430956	0.43973	0.0109401	-4.82016	5.02567
AX-154532824	6	8362487	9.4263e-06	0.462315	1287	0.430956	0.43973	0.0109401	3.23389	5.02566
AX-155487238	9	17171712	1.01752e-05	0.0609946	1287	0.430956	0.439664	0.0117524	-4.49992	4.99246
AX-123162745	6	26157181	1.02342e-05	0.0870241	1287	0.430956	0.439659	0.011764	-3.3681	4.98995
AX-277531207	6	9551240	1.03125e-05	0.211733	1287	0.430956	0.439653	0.0117976	3.6089	4.98664
AX-155709535	6	10140267	1.07959e-05	0.163559	1287	0.430956	0.439613	0.0122474	3.5005	4.96674
AX-155896830	6	9538980	1.08076e-05	0.209013	1287	0.430956	0.439612	0.0122474	3.70039	4.96627
AX-154098251	9	17174241	1.09552e-05	0.0625486	1287	0.430956	0.439601	0.0123563	-4.49269	4.96038
AX-154885960	6	9586016	1.13344e-05	0.212898	1287	0.430956	0.439572	0.012699	3.78504	4.9456
AX-278855657	9	16701005	1.13647e-05	0.0613831	1287	0.430956	0.439569	0.012699	3.98355	4.94444
AX-115794984	6	24740443	1.17323e-05	0.208625	1287	0.430956	0.439542	0.013049	-4.24399	4.93062
AX-154157059	9	17143879	1.18417e-05	0.0633256	1287	0.430956	0.439534	0.01311	-4.41553	4.92659
AX-278697778	6	10113911	1.23375e-05	0.0330225	1287	0.430956	0.439499	0.0135534	4.73288	4.90877
AX-115776696	6	10211069	1.2355e-05	0.459984	1287	0.430956	0.439497	0.0135534	3.8558	4.90816
AX-155128517	9	17505274	1.25064e-05	0.215229	1287	0.430956	0.439487	0.0136571	-4.19839	4.90287
AX-117367870	9	17172557	1.26908e-05	0.210179	1287	0.430956	0.439474	0.0137927	-4.33633	4.89651
AX-156184538	6	9669166	1.27454e-05	0.356643	1287	0.430956	0.439471	0.0137927	3.61211	4.89465
AX-115787713	2	16565123	1.28293e-05	0.0485625	1287	0.430956	0.439465	0.0138186	-3.80146	4.8918
AX-154734235	6	25063268	1.29679e-05	0.206294	1287	0.430956	0.439456	0.0138186	-4.12497	4.88713
AX-115848216	9	18349355	1.29941e-05	0.373737	1287	0.430956	0.439454	0.0138186	1.80054	4.88625
AX-154723278	6	24784671	1.30317e-05	0.210179	1287	0.430956	0.439452	0.0138186	-4.23444	4.885
AX-155064373	6	8362639	1.3057e-05	0.462704	1287	0.430956	0.43945	0.0138186	3.18787	4.88416
AX-123162622	6	24723252	1.31697e-05	0.211344	1287	0.430956	0.439443	0.0138769	-4.27192	4.88042
AX-281363011	6	24946627	1.35325e-05	0.0590521	1287	0.430956	0.439419	0.0141968	-4.30909	4.86862
AX-154007867	6	24988701	1.37182e-05	0.0609946	1287	0.430956	0.439407	0.0143291	-4.27116	4.8627
AX-115844575	9	17197282	1.39048e-05	0.216395	1287	0.430956	0.439396	0.0143987	-4.43866	4.85684
AX-117360890	9	17149202	1.39048e-05	0.216395	1287	0.430956	0.439396	0.0143987	-4.43866	4.85684
AX-117385911	6	24879239	1.4214e-05	0.0749806	1287	0.430956	0.439377	0.0146558	-3.94031	4.84728
AX-155777762	9	17208139	1.46879e-05	0.186092	1287	0.430956	0.439349	0.0150449	1.88627	4.83304
AX-155103387	6	8336379	1.47578e-05	0.463092	1287	0.430956	0.439345	0.0150449	3.19564	4.83098
AX-155690436	6	10683006	1.47792e-05	0.423854	1287	0.430956	0.439343	0.0150449	3.38182	4.83035
AX-117379258	9	17109683	1.49707e-05	0.0617716	1287	0.430956	0.439332	0.0151755	-4.44069	4.82476
AX-153958781	6	25080500	1.54228e-05	0.211733	1287	0.430956	0.439307	0.0155681	-4.16291	4.81184
AX-115763970	9	17835212	1.58367e-05	0.313131	1287	0.430956	0.439284	0.015919	2.17004	4.80034
AX-154832747	6	8284785	1.63075e-05	0.462704	1287	0.430956	0.439259	0.016324	3.18698	4.78761
AX-155511562	9	17114047	1.63934e-05	0.216006	1287	0.430956	0.439254	0.0163418	-4.30312	4.78533
AX-153896523	6	8291469	1.67232e-05	0.461927	1287	0.430956	0.439237	0.0166017	3.14736	4.77668
AX-154244765	9	17184955	1.69741e-05	0.0625486	1287	0.430956	0.439225	0.0167815	-4.37418	4.77021
AX-154520266	6	24812717	1.71252e-05	0.211733	1287	0.430956	0.439217	0.0168545	-4.22401	4.76637
AX-276247737	9	18385356	1.71883e-05	0.374903	1287	0.430956	0.439214	0.0168545	1.76013	4.76477
AX-154076466	9	17115571	1.73622e-05	0.219114	1287	0.430956	0.439205	0.0169558	-4.24984	4.76039
AX-115765586	9	17424519	1.761e-05	0.212898	1287	0.430956	0.439193	0.0171282	-4.14113	4.75424
AX-117388421	9	17558068	1.76899e-05	0.206294	1287	0.430956	0.439189	0.0171365	-4.1475	4.75227
AX-116843575	9	17185192	1.8165e-05	0.0621601	1287	0.430956	0.439166	0.0173864	-4.3952	4.74076
AX-154057910	9	17131809	1.8165e-05	0.0621601	1287	0.430956	0.439166	0.0173864	-4.3952	4.74076
AX-154782029	9	17126178	1.8165e-05	0.0621601	1287	0.430956	0.439166	0.0173864	-4.3952	4.74076
AX-115799527	2	19684314	1.86351e-05	0.146465	1287	0.430956	0.439145	0.0177656	-3.79121	4.72967
AX-155028313	6	24811993	1.93243e-05	0.0679876	1287	0.430956	0.439113	0.0183159	-4.21786	4.7139
AX-154444212	9	17188719	1.93648e-05	0.0625486	1287	0.430956	0.439112	0.0183159	-4.35539	4.71299
AX-155624350	9	17104391	1.96967e-05	0.0652681	1287	0.430956	0.439097	0.0185567	-4.30894	4.70561
AX-155481063	6	25095178	1.99167e-05	0.212121	1287	0.430956	0.439088	0.0186907	-4.12379	4.70078
AX-123151256	2	18392027	2.00762e-05	0.166667	1287	0.430956	0.439081	0.0187101	-3.67361	4.69732
AX-156184640	6	9583807	2.00931e-05	0.208236	1287	0.430956	0.43908	0.0187101	3.57598	4.69695
AX-155144399	6	10435626	2.02404e-05	0.154623	1287	0.430956	0.439074	0.0187745	3.43758	4.69378
AX-123162628	6	24804465	2.05213e-05	0.0695416	1287	0.430956	0.439062	0.0189346	-4.10777	4.68779
AX-115793202	9	17146255	2.05706e-05	0.202797	1287	0.430956	0.43906	0.0189346	-3.87413	4.68675
AX-153961430	6	8363882	2.0955e-05	0.311577	1287	0.430956	0.439044	0.0192148	3.06764	4.67871
AX-154552577	6	10101152	2.11484e-05	0.0322455	1287	0.430956	0.439036	0.0192991	4.70356	4.67472
AX-155509460	6	10588163	2.12076e-05	0.420746	1287	0.430956	0.439034	0.0192991	3.22607	4.67351
AX-115800770	6	8321325	2.21562e-05	0.463092	1287	0.430956	0.438996	0.0200862	3.14894	4.65451
AX-117370662	6	9634427	2.22806e-05	0.354312	1287	0.430956	0.438991	0.0201231	-3.4486	4.65207
AX-117372887	6	25043738	2.24347e-05	0.0586636	1287	0.430956	0.438986	0.0201863	-4.17174	4.64908
AX-154528395	6	10588305	2.27035e-05	0.423854	1287	0.430956	0.438975	0.0202942	3.32749	4.64391
AX-154000571	6	8329198	2.27235e-05	0.461927	1287	0.430956	0.438975	0.0202942	3.14468	4.64352
AX-123167260	9	17562389	2.3369e-05	0.21251	1287	0.430956	0.438951	0.0207356	4.09678	4.63136
AX-154493937	9	17116748	2.33904e-05	0.0629371	1287	0.430956	0.43895	0.0207356	-4.32766	4.63096
AX-154317340	6	8292044	2.36567e-05	0.45843	1287	0.430956	0.43894	0.0208946	3.08875	4.62605
AX-154750147	6	8336259	2.39063e-05	0.463092	1287	0.430956	0.438931	0.0210377	3.13809	4.62149
AX-281210088	6	8334407	2.42217e-05	0.460373	1287	0.430956	0.43892	0.0211708	3.10209	4.6158
AX-115802976	9	17825830	2.42338e-05	0.313908	1287	0.430956	0.438919	0.0211708	2.12251	4.61558
AX-155556517	9	17141327	2.45001e-05	0.0641026	1287	0.430956	0.43891	0.0213259	-4.27309	4.61083
AX-154664871	9	17834134	2.48364e-05	0.307304	1287	0.430956	0.438898	0.021484	2.12716	4.60491
AX-154157272	6	24841296	2.48606e-05	0.0683761	1287	0.430956	0.438898	0.021484	-4.06696	4.60449
AX-153942335	6	11178220	2.53223e-05	0.0198135	1287	0.430956	0.438882	0.0218046	-6.31877	4.5965
AX-117356824	6	11002807	2.61555e-05	0.29021	1287	0.430956	0.438854	0.0224416	3.5438	4.58244
AX-154263101	6	24949943	2.68415e-05	0.0559441	1287	0.430956	0.438832	0.0229286	-4.01935	4.57119
AX-123151344	2	19687743	2.69139e-05	0.147242	1287	0.430956	0.43883	0.0229286	-3.70054	4.57002
AX-155061702	9	17109424	2.79646e-05	0.215618	1287	0.430956	0.438797	0.0237395	-4.2057	4.55339
AX-154607322	9	17135120	2.81703e-05	0.217172	1287	0.430956	0.438791	0.0238299	-4.24079	4.55021
AX-155666247	9	17581496	2.89175e-05	0.217172	1287	0.430956	0.438768	0.0243678	-4.20142	4.53884
AX-117388873	9	17184182	2.90091e-05	0.0629371	1287	0.430956	0.438766	0.0243678	-4.21299	4.53747
AX-95936904	6	8244694	2.98772e-05	0.42735	1287	0.430956	0.43874	0.0250096	2.88359	4.52466
AX-154893200	9	17527796	3.00574e-05	0.210567	1287	0.430956	0.438735	0.0250731	-4.06695	4.52205
AX-95929045	6	8321666	3.04051e-05	0.463092	1287	0.430956	0.438725	0.0252754	3.0768	4.51705
AX-154687806	9	17175540	3.07555e-05	0.0633256	1287	0.430956	0.438716	0.0254785	-4.25565	4.51208
AX-155624554	9	17542422	3.11047e-05	0.211344	1287	0.430956	0.438706	0.0256792	-4.07009	4.50717
AX-153958513	9	17543277	3.13714e-05	0.211733	1287	0.430956	0.438699	0.0257911	-4.1138	4.50347
AX-115790089	6	25572218	3.1455e-05	0.224165	1287	0.430956	0.438696	0.0257911	-3.26383	4.50231
AX-115769928	6	24790499	3.16075e-05	0.209013	1287	0.430956	0.438692	0.025828	-4.04624	4.50021
AX-123167257	9	17530249	3.18563e-05	0.212121	1287	0.430956	0.438686	0.0259271	-4.04556	4.4968
AX-95962841	6	8245392	3.19446e-05	0.424242	1287	0.430956	0.438683	0.0259271	2.78455	4.4956
AX-155242724	9	17184709	3.22742e-05	0.0660451	1287	0.430956	0.438674	0.0261036	-4.16058	4.49114
AX-123161473	6	8359537	3.24899e-05	0.312354	1287	0.430956	0.438669	0.0261036	3.02078	4.48825
AX-154284701	6	8340263	3.25638e-05	0.461538	1287	0.430956	0.438667	0.0261036	3.08699	4.48726
AX-154228568	9	17204843	3.25967e-05	0.0641026	1287	0.430956	0.438666	0.0261036	-4.22856	4.48683
AX-95937338	6	10184310	3.30525e-05	0.234654	1287	0.430956	0.438654	0.0263807	3.03912	4.4808
AX-154620333	6	10585288	3.38007e-05	0.237374	1287	0.430956	0.438635	0.0268886	3.787	4.47107
AX-155673098	9	17133767	3.39893e-05	0.217949	1287	0.430956	0.43863	0.0269494	-4.14672	4.46866
AX-153903727	9	17193945	3.52419e-05	0.0644911	1287	0.430956	0.438599	0.0278506	-4.17988	4.45294
AX-155161394	2	19707004	3.57824e-05	0.144522	1287	0.430956	0.438586	0.028185	-3.55369	4.44633
AX-115783291	6	11233348	3.60698e-05	0.182207	1287	0.430956	0.438579	0.0283185	2.82207	4.44286
AX-117357073	6	25014456	3.64737e-05	0.0726496	1287	0.430956	0.43857	0.0284528	-3.90409	4.43802
AX-154042176	6	10959896	3.64776e-05	0.291764	1287	0.430956	0.43857	0.0284528	3.47769	4.43797
AX-155257514	6	24785695	3.67978e-05	0.0710956	1287	0.430956	0.438562	0.0286097	-3.95184	4.43418
AX-116842317	6	25013198	3.70506e-05	0.214841	1287	0.430956	0.438557	0.0287132	-3.86383	4.43121
AX-154734181	6	25062298	3.83241e-05	0.0714841	1287	0.430956	0.438528	0.0295812	-3.87855	4.41653
AX-117390145	6	10270931	3.84168e-05	0.153846	1287	0.430956	0.438526	0.0295812	3.31501	4.41548
AX-153965806	6	8317402	3.99896e-05	0.462704	1287	0.430956	0.438491	0.0306938	3.03517	4.39805
AX-154124388	6	24778800	4.03308e-05	0.211344	1287	0.430956	0.438484	0.0308572	-4.05443	4.39436
AX-154331947	6	8352771	4.05286e-05	0.310412	1287	0.430956	0.43848	0.0309101	3.03481	4.39224
AX-155037685	9	17194797	4.12622e-05	0.0637141	1287	0.430956	0.438465	0.03137	-4.06724	4.38445
AX-155457359	9	17136072	4.14341e-05	0.0637141	1287	0.430956	0.438461	0.0314013	-4.10824	4.38264
AX-154000815	6	10553099	4.21517e-05	0.236208	1287	0.430956	0.438446	0.0318447	3.72649	4.37518
AX-154023456	6	10199821	4.22936e-05	0.153069	1287	0.430956	0.438444	0.0318517	3.22963	4.37373
AX-154493455	6	25007437	4.42279e-05	0.0559441	1287	0.430956	0.438405	0.0332044	-3.87583	4.3543
AX-155302363	6	24865839	4.46076e-05	0.0726496	1287	0.430956	0.438398	0.0332885	-3.88576	4.35059
AX-281219413	6	9546533	4.4617e-05	0.207459	1287	0.430956	0.438398	0.0332885	-3.38361	4.3505
AX-155064422	6	8335609	4.5111e-05	0.45843	1287	0.430956	0.438389	0.0335528	2.98717	4.34572
AX-115764165	2	15875814	4.56123e-05	0.049728	1287	0.430956	0.438379	0.033821	-3.55871	4.34092
AX-155622787	6	25006898	4.58678e-05	0.21251	1287	0.430956	0.438374	0.0339058	-3.94712	4.33849
AX-154911229	6	10424204	4.6295e-05	0.234266	1287	0.430956	0.438366	0.0341166	3.61137	4.33447
AX-115823657	2	19696481	4.6557e-05	0.148407	1287	0.430956	0.438362	0.0342047	-3.5617	4.33202
AX-155507028	4	13248952	4.70995e-05	0.003108	1287	0.430956	0.438352	0.0344978	15.4372	4.32698
AX-117368166	6	11002867	4.73746e-05	0.290987	1287	0.430956	0.438347	0.0345938	3.43697	4.32445
AX-115813849	6	25043555	4.75834e-05	0.200855	1287	0.430956	0.438343	0.0345985	-3.88206	4.32254
AX-154222895	6	8272464	4.7669e-05	0.463869	1287	0.430956	0.438342	0.0345985	2.96222	4.32176
AX-117361938	6	10414569	4.80053e-05	0.166667	1287	0.430956	0.438336	0.0347376	3.21396	4.31871
AX-95937199	6	10936628	4.89299e-05	0.28749	1287	0.430956	0.438319	0.035286	3.42217	4.31043
AX-155141882	9	17140824	4.90569e-05	0.0656566	1287	0.430956	0.438317	0.035286	-4.02991	4.3093
AX-115783333	9	17081098	4.97425e-05	0.0633256	1287	0.430956	0.438305	0.0356724	-4.10479	4.30327
AX-155803286	9	16496482	5.09077e-05	0.0672106	1287	0.430956	0.438286	0.0363993	-3.60314	4.29322
AX-154283913	6	10097970	5.14839e-05	0.0361305	1287	0.430956	0.438276	0.0367021	4.28535	4.28833
AX-117374384	6	11003365	5.26021e-05	0.290598	1287	0.430956	0.438258	0.0373883	3.39518	4.279
AX-155472032	2	18473726	5.31274e-05	0.17094	1287	0.430956	0.438249	0.0376503	-3.47443	4.27468
AX-154465443	9	17114154	5.46497e-05	0.0633256	1287	0.430956	0.438225	0.0386151	-4.07933	4.26241
AX-154004597	9	17181860	5.49069e-05	0.0613831	1287	0.430956	0.438221	0.0386831	-4.1131	4.26037
AX-154684292	2	18513851	5.50863e-05	0.178322	1287	0.430956	0.438218	0.0386888	-3.42468	4.25896
AX-155242047	2	18308283	5.5237e-05	0.17094	1287	0.430956	0.438216	0.0386888	-3.49257	4.25777
AX-154936918	6	10682687	5.59644e-05	0.237374	1287	0.430956	0.438205	0.0390843	3.65102	4.25209
AX-154370407	6	10585337	5.74045e-05	0.236597	1287	0.430956	0.438183	0.0399738	3.65516	4.24105
AX-154291072	2	14715455	5.76617e-05	0.156177	1287	0.430956	0.438179	0.0400369	-3.51691	4.23911
AX-155622376	9	17541457	5.84225e-05	0.21251	1287	0.430956	0.438168	0.0404482	-3.84769	4.23342
AX-117379273	2	18308016	6.03748e-05	0.174048	1287	0.430956	0.43814	0.0416798	-3.35311	4.21914
AX-117369657	6	8325183	6.08697e-05	0.313908	1287	0.430956	0.438133	0.041901	2.94482	4.2156
AX-154244932	9	17103146	6.11951e-05	0.0730381	1287	0.430956	0.438129	0.0420046	-3.76516	4.21328
AX-115742489	3	31753247	6.21631e-05	0.268454	1287	0.430956	0.438116	0.0423519	-4.02718	4.20647
AX-153899819	6	11163653	6.22045e-05	0.0205905	1287	0.430956	0.438115	0.0423519	-6.07714	4.20618
AX-115770765	6	10975390	6.22299e-05	0.381119	1287	0.430956	0.438115	0.0423519	2.91632	4.206
AX-274389582	8	20860200	6.27861e-05	0.0003885	1287	0.430956	0.438107	0.0426098	-34.2283	4.20214
AX-115807710	9	16081853	6.60919e-05	0.358974	1287	0.430956	0.438063	0.0447269	-1.55133	4.17985
AX-117364482	6	10279672	6.64726e-05	0.16317	1287	0.430956	0.438059	0.0448582	3.03588	4.17736
AX-155611447	6	10276206	7.05897e-05	0.152681	1287	0.430956	0.438007	0.0475031	-3.17242	4.15126
AX-123162649	6	25031303	7.11485e-05	0.212898	1287	0.430956	0.438001	0.0477454	-3.78895	4.14783
AX-156074690	6	9587990	7.33158e-05	0.206682	1287	0.430956	0.437975	0.0490627	3.26885	4.1348
AX-156086051	6	9576119	7.44452e-05	0.207848	1287	0.430956	0.437962	0.0496801	3.22353	4.12816
AX-155257975	6	11001553	7.48864e-05	0.289044	1287	0.430956	0.437957	0.0498362	3.39453	4.1256
AX-155383314	6	8291940	7.56423e-05	0.460761	1287	0.430956	0.437949	0.0502002	2.92253	4.12124
AX-117369457	6	11014832	7.64354e-05	0.289821	1287	0.430956	0.43794	0.0505868	3.35091	4.11671
AX-155246070	6	10976197	7.69739e-05	0.289821	1287	0.430956	0.437934	0.0508032	3.3722	4.11366
AX-115848189	7	4198116	7.86807e-05	0.0574981	1287	0.430956	0.437915	0.0517874	-3.86785	4.10413
AX-155395000	6	8249750	7.99069e-05	0.311189	1287	0.430956	0.437902	0.0524508	2.84887	4.09742
AX-115826966	6	25023555	8.05026e-05	0.193862	1287	0.430956	0.437896	0.0526978	-3.69952	4.09419
AX-154664097	6	8313556	8.16427e-05	0.3108	1287	0.430956	0.437884	0.053252	2.86016	4.08808
AX-155118239	6	8338452	8.19205e-05	0.317793	1287	0.430956	0.437881	0.053252	2.68063	4.08661
AX-155549340	6	10564956	8.20141e-05	0.238151	1287	0.430956	0.43788	0.053252	3.40173	4.08611
AX-115768240	9	18263911	8.25109e-05	0.372572	1287	0.430956	0.437875	0.0534302	1.6232	4.08349
AX-154142548	8	17718890	8.27915e-05	0.001554	1287	0.430956	0.437872	0.0534677	-17.5392	4.08201
AX-155536190	9	17196648	8.39906e-05	0.0629371	1287	0.430956	0.43786	0.053966	-3.91495	4.07577
AX-154000565	6	8291951	8.40123e-05	0.461538	1287	0.430956	0.43786	0.053966	2.92059	4.07566
AX-154436134	6	10972320	8.45737e-05	0.289433	1287	0.430956	0.437854	0.0541817	3.34353	4.07276
AX-153977884	6	10278930	8.59768e-05	0.158508	1287	0.430956	0.43784	0.0549341	3.26823	4.06562
AX-95955756	6	8131280	8.75157e-05	0.241259	1287	0.430956	0.437825	0.0557691	2.31609	4.05791
AX-283487393	7	29304556	8.95642e-05	0.038073	1287	0.430956	0.437805	0.0568061	-3.61849	4.04787
AX-95937330	6	10743176	8.9616e-05	0.237374	1287	0.430956	0.437805	0.0568061	3.53424	4.04761
AX-283145894	2	15410912	9.13567e-05	0.155012	1287	0.430956	0.437788	0.0576573	3.1529	4.03926
AX-154369249	6	11022570	9.1539e-05	0.022533	1287	0.430956	0.437787	0.0576573	-5.62572	4.03839
AX-154874811	6	8286957	9.16787e-05	0.460761	1287	0.430956	0.437785	0.0576573	2.88755	4.03773
AX-155088652	6	11062054	9.22913e-05	0.0205905	1287	0.430956	0.43778	0.0578573	-5.70696	4.03484
AX-155784014	9	17150443	9.24784e-05	0.0644911	1287	0.430956	0.437778	0.0578573	-3.89841	4.03396
AX-155530132	6	10685611	9.42281e-05	0.238539	1287	0.430956	0.437762	0.0587988	3.49945	4.02582
AX-154120814	6	11179130	0.00010016	0.0198135	1287	0.430956	0.43771	0.0623383	-5.88979	3.99931
AX-116841734	6	8197078	0.000100437	0.3108	1287	0.430956	0.437708	0.0623495	2.85822	3.99811
AX-154857604	6	11021290	0.000101665	0.0205905	1287	0.430956	0.437698	0.0629487	-5.819	3.99283
AX-154432736	6	24787232	0.000102222	0.0726496	1287	0.430956	0.437693	0.0631311	-3.70843	3.99046
AX-154979167	6	10962418	0.000106755	0.290598	1287	0.430956	0.437656	0.0657616	3.22733	3.97161
AX-274912425	11	23673691	0.000107898	0.0042735	1287	0.430956	0.437647	0.0662873	-12.1736	3.96699
AX-154678555	6	11162110	0.00010816	0.184149	1287	0.430956	0.437645	0.0662873	2.66975	3.96593
AX-155799009	9	17113874	0.000109261	0.0633256	1287	0.430956	0.437637	0.0667837	-3.83051	3.96154
AX-154678313	6	11042230	0.000109526	0.020979	1287	0.430956	0.437635	0.0667837	-5.74366	3.96048
AX-95928941	6	8318785	0.000111052	0.315462	1287	0.430956	0.437623	0.0675428	2.81942	3.95447
AX-117368909	6	10681865	0.000111843	0.236597	1287	0.430956	0.437617	0.0677722	3.50662	3.95139
AX-155514179	6	8293031	0.000111994	0.461538	1287	0.430956	0.437616	0.0677722	2.83658	3.95081
AX-115774389	2	19281914	0.000112442	0.151904	1287	0.430956	0.437612	0.0678725	-3.51514	3.94907
AX-154935069	6	10966525	0.000113909	0.291764	1287	0.430956	0.437601	0.068586	3.13034	3.94344
AX-117380142	6	10448673	0.000114217	0.297591	1287	0.430956	0.437599	0.0685996	2.91686	3.94227
AX-115855613	6	10998397	0.000115318	0.020979	1287	0.430956	0.437591	0.0690881	-5.66509	3.9381
AX-154841007	9	16459287	0.000116285	0.348873	1287	0.430956	0.437584	0.069494	-1.72248	3.93448
AX-115808095	6	24996569	0.000116849	0.199689	1287	0.430956	0.43758	0.0695555	-3.65456	3.93237
AX-154187103	9	17141372	0.000116967	0.0664336	1287	0.430956	0.437579	0.0695555	-3.87361	3.93194
AX-155512635	6	10730087	0.000121919	0.238151	1287	0.430956	0.437544	0.0723211	3.43358	3.91393
AX-154692367	2	17188100	0.000122877	0.002331	1287	0.430956	0.437537	0.0725374	-15.8276	3.91053
AX-154153740	7	24113795	0.00012305	0.203574	1287	0.430956	0.437536	0.0725374	-3.21649	3.90992
AX-115759150	2	18506205	0.000123189	0.17366	1287	0.430956	0.437535	0.0725374	-3.34329	3.90943
AX-154570485	6	10972827	0.000124136	0.287879	1287	0.430956	0.437529	0.0729162	3.22233	3.9061
AX-117367194	6	10681549	0.000125051	0.238539	1287	0.430956	0.437522	0.0732742	3.3199	3.90291
AX-153909566	6	8328588	0.000126917	0.310023	1287	0.430956	0.43751	0.074187	2.78011	3.89648
AX-115749800	2	15991432	0.000127368	0.215229	1287	0.430956	0.437507	0.0742698	-2.7106	3.89494
AX-154402950	6	25829607	0.000127707	0.198524	1287	0.430956	0.437505	0.0742868	-3.48435	3.89379
AX-154499030	5	26654650	0.000128322	0.0905206	1287	0.430956	0.437501	0.0744647	-13.4037	3.8917
AX-155148976	7	29641882	0.000128848	0.17871	1287	0.430956	0.437497	0.0745895	-3.47261	3.88992
AX-115862521	2	5927817	0.000131211	0.102564	1287	0.430956	0.437482	0.0757752	-2.46635	3.88203
AX-282217518	9	18235838	0.000132182	0.293706	1287	0.430956	0.437476	0.0761529	-1.87032	3.87883
AX-154943045	2	18277402	0.000133997	0.174048	1287	0.430956	0.437464	0.0770137	-3.31199	3.8729
AX-154485287	6	10451575	0.000135754	0.230381	1287	0.430956	0.437453	0.077837	3.36724	3.86725
AX-154564346	6	8339965	0.000136077	0.459984	1287	0.430956	0.437451	0.077837	2.7922	3.86621
AX-95929055	6	8321253	0.000136614	0.311577	1287	0.430956	0.437448	0.0779583	2.7818	3.8645
AX-155166266	6	11197935	0.000137812	0.020202	1287	0.430956	0.43744	0.0784555	-5.69158	3.86071
AX-115846663	6	25831664	0.000140012	0.197358	1287	0.430956	0.437427	0.0795193	-3.46723	3.85384
AX-117352788	6	11016515	0.000141477	0.288267	1287	0.430956	0.437418	0.0801622	3.2299	3.84931
AX-154978682	6	25733749	0.000145352	0.197358	1287	0.430956	0.437395	0.0821638	-3.48938	3.83758
AX-154640211	4	1766238	0.000146426	0.0602176	1287	0.430956	0.437389	0.0825767	-3.76673	3.83438
AX-154436317	6	11159730	0.000149253	0.020202	1287	0.430956	0.437373	0.083904	-5.58353	3.82608
AX-281597622	2	19711584	0.000149478	0.0524476	1287	0.430956	0.437372	0.083904	3.44954	3.82542
AX-155723843	9	16410299	0.000151794	0.38073	1287	0.430956	0.437359	0.0850055	-1.51818	3.81874
AX-283162264	6	24994966	0.000157447	0.200078	1287	0.430956	0.437328	0.0879662	-3.49483	3.80286
AX-154321014	6	25754529	0.000160177	0.197358	1287	0.430956	0.437313	0.0892839	-3.45909	3.7954
AX-154875030	9	17172676	0.000160659	0.0707071	1287	0.430956	0.437311	0.0893448	-3.60922	3.7941
AX-115808205	6	10106394	0.000161534	0.22028	1287	0.430956	0.437306	0.0896239	2.82709	3.79174
AX-153992003	6	11001706	0.00016501	0.291375	1287	0.430956	0.437288	0.0913415	3.16611	3.78249
AX-115742640	6	11001736	0.000167309	0.021756	1287	0.430956	0.437276	0.0924014	-5.14914	3.77648
AX-154379940	6	10681272	0.000171683	0.236597	1287	0.430956	0.437255	0.0945996	3.36004	3.76527
AX-117394151	6	11002804	0.000173914	0.288656	1287	0.430956	0.437244	0.0954928	3.19702	3.75967
AX-155604325	7	29521954	0.000174215	0.175991	1287	0.430956	0.437242	0.0954928	-3.47649	3.75892
AX-154549091	1	27180110	0.000174496	0.0034965	1287	0.430956	0.437241	0.0954928	-12.4486	3.75821
AX-117381006	6	11015759	0.000179549	0.287879	1287	0.430956	0.437217	0.0980234	3.18839	3.74582
AX-153902145	6	10094929	0.000179937	0.049728	1287	0.430956	0.437215	0.0980234	3.64678	3.74488
AX-154435644	6	10480775	0.000180675	0.238151	1287	0.430956	0.437212	0.0981591	3.30431	3.7431
AX-115765261	2	6117196	0.000181003	0.106061	1287	0.430956	0.43721	0.0981591	-2.39521	3.74231
AX-95931670	9	16442957	0.000181956	0.350427	1287	0.430956	0.437206	0.0984537	-1.66872	3.74003
AX-154797306	6	11095815	0.000183405	0.021756	1287	0.430956	0.437199	0.099015	-5.44253	3.73659
AX-154552269	6	10596337	0.000184441	0.233877	1287	0.430956	0.437194	0.0993509	3.2751	3.73414
AX-115857951	6	25103457	0.000186486	0.210567	1287	0.430956	0.437185	0.100228	-3.52563	3.72935
AX-283029646	6	10549567	0.000188894	0.237374	1287	0.430956	0.437174	0.101156	3.37894	3.72378
AX-154428278	2	18517355	0.000189115	0.0586636	1287	0.430956	0.437173	0.101156	-3.22574	3.72327
AX-155530002	6	11076354	0.000189476	0.0198135	1287	0.430956	0.437171	0.101156	-5.64931	3.72245
AX-155607376	6	10879487	0.000191817	0.020979	1287	0.430956	0.437161	0.102179	-5.69503	3.71711
AX-154865835	6	11138771	0.000192608	0.184926	1287	0.430956	0.437158	0.102353	2.5629	3.71533
AX-154555958	5	21045831	0.000192997	0.200466	1287	0.430956	0.437156	0.102353	4.37773	3.71445
AX-179385641	6	10403743	0.000198121	0.345765	1287	0.430956	0.437134	0.104839	-2.6435	3.70307
AX-154218975	6	10185396	0.000199176	0.49223	1287	0.430956	0.437129	0.105166	-3.31363	3.70076
AX-115809428	9	21206477	0.000201017	0.42735	1287	0.430956	0.437122	0.105905	1.62319	3.69677
AX-123176081	6	9553184	0.000203411	0.207071	1287	0.430956	0.437112	0.106723	3.03593	3.69162
AX-115816044	6	7490928	0.000203458	0.184149	1287	0.430956	0.437111	0.106723	-3.39821	3.69152
AX-115816647	6	11118488	0.00020652	0.020979	1287	0.430956	0.437099	0.108093	-5.48726	3.68504
AX-115776656	2	15522913	0.0002112	0.214841	1287	0.430956	0.43708	0.110302	-2.63082	3.67531
AX-154527232	6	11057133	0.000214442	0.020202	1287	0.430956	0.437067	0.111742	-5.44224	3.66869
AX-154108913	6	11049071	0.000215817	0.019425	1287	0.430956	0.437062	0.111742	-5.67754	3.66591
AX-154277039	6	11001884	0.000215817	0.019425	1287	0.430956	0.437062	0.111742	-5.67754	3.66591
AX-155111724	6	11018530	0.000215817	0.019425	1287	0.430956	0.437062	0.111742	-5.67754	3.66591
AX-154072647	7	29669987	0.000217204	0.14258	1287	0.430956	0.437056	0.111958	-3.30817	3.66313
AX-154497670	6	11160428	0.000217567	0.0205905	1287	0.430956	0.437055	0.111958	-5.55317	3.66241
AX-153885472	1	7251722	0.000217632	0.000777001	1287	0.430956	0.437055	0.111958	18.117	3.66228
AX-115768934	3	31372423	0.000220374	0.0823621	1287	0.430956	0.437044	0.113126	-2.16189	3.65684
AX-276458364	7	29631242	0.000221178	0.0944056	1287	0.430956	0.437041	0.113297	-5.44224	3.65526
AX-278856411	9	17545032	0.000221715	0.0602176	1287	0.430956	0.437039	0.113331	-3.63978	3.6542
AX-277467689	1	24297515	0.000223712	0.0656566	1287	0.430956	0.437032	0.114108	-8.87054	3.65031
AX-154620444	6	10438538	0.000226854	0.442113	1287	0.430956	0.43702	0.115466	2.60322	3.64425
AX-154436422	6	11268930	0.000227421	0.183761	1287	0.430956	0.437018	0.11551	2.53357	3.64317
AX-154911124	6	11018835	0.000228737	0.0198135	1287	0.430956	0.437013	0.115689	-5.62602	3.64066
AX-155597710	6	11125035	0.000228737	0.0198135	1287	0.430956	0.437013	0.115689	-5.62602	3.64066
AX-154585478	6	10906212	0.000232514	0.381507	1287	0.430956	0.436999	0.117352	2.68887	3.63355
AX-117367298	6	11002220	0.000233189	0.288267	1287	0.430956	0.436997	0.117446	3.12209	3.63229
AX-154436140	6	10998880	0.000235038	0.021756	1287	0.430956	0.43699	0.117962	-5.45402	3.62886
AX-154864629	6	10885043	0.000235195	0.381119	1287	0.430956	0.436989	0.117962	2.69039	3.62857
AX-115782564	6	10973073	0.000236967	0.024087	1287	0.430956	0.436983	0.118286	-5.27013	3.62531
AX-115795488	1	26719565	0.000237144	0.0019425	1287	0.430956	0.436982	0.118286	-15.858	3.62499
AX-115861511	6	24813900	0.000237318	0.210567	1287	0.430956	0.436982	0.118286	-3.59469	3.62467
AX-117392096	6	11283489	0.000239095	0.184149	1287	0.430956	0.436976	0.118925	2.50831	3.62143
AX-117376728	6	10681217	0.00024112	0.236597	1287	0.430956	0.436968	0.119442	3.25735	3.61777
AX-155125439	1	39235915	0.000241128	0.154235	1287	0.430956	0.436968	0.119442	9.52568	3.61775
AX-282874815	12	5503687	0.000245173	0.356643	1287	0.430956	0.436954	0.121195	1.64182	3.61053
AX-95956442	6	25738782	0.000246805	0.196581	1287	0.430956	0.436949	0.121528	-3.3295	3.60765
AX-155561753	9	17191041	0.000247134	0.213675	1287	0.430956	0.436948	0.121528	3.46052	3.60707
AX-155791401	6	8284215	0.000247364	0.46115	1287	0.430956	0.436947	0.121528	2.63859	3.60666
AX-95937048	6	11074160	0.000251907	0.0198135	1287	0.430956	0.436932	0.123507	-5.52955	3.59876
AX-154940026	6	11179852	0.000255021	0.020202	1287	0.430956	0.436921	0.124243	-5.38867	3.59342
AX-155600815	9	21665958	0.000255744	0.221445	1287	0.430956	0.436919	0.124243	1.82625	3.59219
AX-153935127	6	11134969	0.000256507	0.0198135	1287	0.430956	0.436916	0.124243	-5.57561	3.5909
AX-154154681	6	11030629	0.000256507	0.0198135	1287	0.430956	0.436916	0.124243	-5.57561	3.5909
AX-155414237	6	11200820	0.000256507	0.0198135	1287	0.430956	0.436916	0.124243	-5.57561	3.5909
AX-155170581	6	10118748	0.000256993	0.492618	1287	0.430956	0.436915	0.124243	-2.98806	3.59008
AX-116839782	6	10681498	0.000257027	0.365579	1287	0.430956	0.436915	0.124243	2.74863	3.59002
AX-115841188	9	18744887	0.000259738	0.411033	1287	0.430956	0.436906	0.125301	1.48822	3.58546
AX-155419523	6	25772262	0.000260392	0.197358	1287	0.430956	0.436904	0.125365	-3.33456	3.58437
AX-155742676	6	10480694	0.000263484	0.246698	1287	0.430956	0.436894	0.1266	2.96255	3.57924
AX-117392847	6	11016848	0.000266972	0.289044	1287	0.430956	0.436883	0.12802	3.10485	3.57353
AX-155540221	6	11200840	0.00026983	0.020202	1287	0.430956	0.436874	0.128694	-5.52987	3.56891
AX-154000895	6	11104167	0.000269984	0.0198135	1287	0.430956	0.436873	0.128694	-5.5311	3.56866
AX-154678391	6	11089479	0.000269984	0.0198135	1287	0.430956	0.436873	0.128694	-5.5311	3.56866
AX-154222934	6	8334752	0.000271581	0.454545	1287	0.430956	0.436868	0.129088	2.62002	3.5661
AX-115838329	9	21847685	0.000271887	0.462315	1287	0.430956	0.436867	0.129088	1.41388	3.56561
AX-154717117	6	11118391	0.000273126	0.0205905	1287	0.430956	0.436864	0.129348	-5.35387	3.56364
AX-154607309	9	17123692	0.000273511	0.0629371	1287	0.430956	0.436862	0.129348	-3.44242	3.56302
AX-280482740	4	2512619	0.000279274	0.0606061	1287	0.430956	0.436845	0.131814	4.21056	3.55397
AX-281225679	6	10485824	0.000280026	0.236208	1287	0.430956	0.436843	0.13191	3.25924	3.5528
AX-273068882	4	1839959	0.000280645	0.0656566	1287	0.430956	0.436841	0.131943	-3.87343	3.55184
AX-154647437	6	13611934	0.000282726	0.244755	1287	0.430956	0.436835	0.132442	-3.06306	3.54863
AX-153956475	2	22278660	0.00028281	0.0011655	1287	0.430956	0.436834	0.132442	-26.4931	3.54851
AX-117355624	6	11233263	0.000284145	0.183372	1287	0.430956	0.43683	0.132809	2.49238	3.54646
AX-276230126	9	16475799	0.000285226	0.349262	1287	0.430956	0.436827	0.133055	-1.62081	3.54481
AX-275576865	6	7053556	0.000292216	0.362471	1287	0.430956	0.436807	0.136051	-1.37358	3.5343
AX-155404479	9	17196714	0.000296313	0.0633256	1287	0.430956	0.436795	0.137692	-3.61338	3.52825
AX-154948376	9	17195822	0.000297241	0.0621601	1287	0.430956	0.436793	0.137856	-3.60416	3.52689
AX-154641571	6	11018372	0.000299909	0.020202	1287	0.430956	0.436785	0.138826	-5.30099	3.52301
AX-117383734	6	11288348	0.000301936	0.182984	1287	0.430956	0.436779	0.139496	2.48333	3.52008
AX-154733085	6	11200509	0.000305646	0.020202	1287	0.430956	0.436769	0.140939	-5.46825	3.51478
AX-154248381	6	10130280	0.000310255	0.438617	1287	0.430956	0.436757	0.14279	2.4797	3.50828
AX-154189805	6	11131518	0.000313663	0.0205905	1287	0.430956	0.436747	0.144082	5.38504	3.50354
AX-154763559	4	1850075	0.000314315	0.0644911	1287	0.430956	0.436746	0.144106	-3.87488	3.50263
AX-116846437	6	11041001	0.000318887	0.0205905	1287	0.430956	0.436734	0.145924	-5.30106	3.49636
AX-154588543	6	11131087	0.000319826	0.020979	1287	0.430956	0.436731	0.146075	-5.20426	3.49509
AX-155801962	7	24164056	0.000322472	0.0920746	1287	0.430956	0.436724	0.147004	3.09311	3.49151
AX-154848129	6	894902	0.000328808	0.000777001	1287	0.430956	0.436708	0.149609	-22.0658	3.48306
AX-274142604	7	12916977	0.000329676	0.003108	1287	0.430956	0.436706	0.14972	-9.92363	3.48191
AX-123162695	6	25730402	0.000333523	0.198135	1287	0.430956	0.436696	0.151182	-3.30544	3.47687
AX-154551858	6	11048863	0.000339517	0.022533	1287	0.430956	0.436681	0.153609	-5.22071	3.46914
AX-155687946	6	11104581	0.00034253	0.0205905	1287	0.430956	0.436674	0.154611	5.35247	3.4653
AX-116838536	2	18642782	0.000343019	0.0586636	1287	0.430956	0.436672	0.154611	-3.28406	3.46468
AX-115742471	5	7659476	0.000346857	0.0019425	1287	0.430956	0.436663	0.156048	-18.0093	3.45985
AX-154991632	6	25733718	0.000348563	0.198912	1287	0.430956	0.436659	0.156523	-3.25075	3.45772
AX-117381871	4	1755901	0.000351514	0.0641026	1287	0.430956	0.436652	0.157553	-3.80213	3.45406
AX-273139926	2	18586074	0.000352396	0.0516706	1287	0.430956	0.43665	0.157654	-3.36838	3.45297
AX-117353056	6	11015029	0.000353887	0.29021	1287	0.430956	0.436646	0.158027	2.9957	3.45113
AX-155394400	6	11027856	0.00035616	0.0205905	1287	0.430956	0.436641	0.158225	-5.31344	3.44836
AX-155106093	6	11228833	0.000356677	0.183761	1287	0.430956	0.43664	0.158225	2.45383	3.44773
AX-283023443	6	9566049	0.000356784	0.224942	1287	0.430956	0.436639	0.158225	-2.83648	3.4476
AX-115783352	1	26275986	0.000356964	0.0027195	1287	0.430956	0.436639	0.158225	-13.7553	3.44738
AX-281523393	7	7315939	0.000358047	0.246698	1287	0.430956	0.436636	0.158413	-2.99917	3.44606
AX-115844864	9	21604944	0.000360764	0.104895	1287	0.430956	0.43663	0.159062	1.84818	3.44278
AX-117366604	6	10155269	0.00036084	0.439782	1287	0.430956	0.43663	0.159062	2.5455	3.44269
AX-153958423	1	27185481	0.000365675	0.003108	1287	0.430956	0.436619	0.160898	-12.2076	3.43691
AX-153900469	7	29437801	0.000366947	0.179487	1287	0.430956	0.436616	0.161163	-3.35036	3.4354
AX-154325536	6	4139154	0.00037039	0.001554	1287	0.430956	0.436608	0.162144	16.9381	3.43134
AX-123156482	4	1763354	0.000370881	0.210956	1287	0.430956	0.436607	0.162144	-3.70518	3.43077
AX-123167485	9	21215424	0.000371205	0.310412	1287	0.430956	0.436606	0.162144	1.53176	3.43039
AX-154663750	6	8324968	0.000374836	0.311577	1287	0.430956	0.436598	0.163433	2.5708	3.42616
AX-154190035	6	10971522	0.00037562	0.288267	1287	0.430956	0.436596	0.163478	3.00797	3.42525
AX-117369177	4	1875595	0.00037817	0.0637141	1287	0.430956	0.436591	0.16429	-3.69537	3.42231
AX-117355853	2	18494440	0.000380783	0.171717	1287	0.430956	0.436585	0.165127	-2.98117	3.41932
AX-116845156	2	14376628	0.000385739	0.215229	1287	0.430956	0.436574	0.166974	-2.52025	3.41371
AX-155491584	6	11085890	0.000386446	0.020979	1287	0.430956	0.436573	0.166979	-5.04652	3.41291
AX-283568072	8	18100413	0.000392762	0.0019425	1287	0.430956	0.436559	0.169404	16.6491	3.40587
AX-155024815	6	11185777	0.000394239	0.020979	1287	0.430956	0.436556	0.169736	-5.29392	3.40424
AX-115824203	3	26114767	0.000398021	0.455711	1287	0.430956	0.436548	0.171058	-1.44483	3.40009
AX-155718045	6	10683698	0.000400081	0.491064	1287	0.430956	0.436543	0.171636	-3.03898	3.39785
AX-115751985	4	2758895	0.000401563	0.160451	1287	0.430956	0.43654	0.171965	-3.64112	3.39625
AX-273971645	6	10179695	0.000403207	0.491841	1287	0.430956	0.436537	0.172322	-3.17845	3.39447
AX-155592179	7	29668377	0.000403832	0.179487	1287	0.430956	0.436536	0.172322	-3.31194	3.3938
AX-155183272	7	29652859	0.000406297	0.179876	1287	0.430956	0.436531	0.17286	-3.26904	3.39116
AX-274044143	6	24184928	0.000406531	0.0609946	1287	0.430956	0.43653	0.17286	3.54013	3.39091
AX-115794334	7	29487624	0.000413207	0.180264	1287	0.430956	0.436516	0.175388	-3.32891	3.38383
AX-115759860	7	3846803	0.000414171	0.211733	1287	0.430956	0.436514	0.175487	-3.53177	3.38282
AX-154162384	4	2028038	0.000417319	0.20474	1287	0.430956	0.436508	0.17651	-3.52933	3.37953
AX-154801597	7	29604057	0.000418836	0.177933	1287	0.430956	0.436505	0.17684	-3.31063	3.37796
AX-115813666	2	14685069	0.000426337	0.216006	1287	0.430956	0.43649	0.179619	-2.50094	3.37025
AX-155147891	7	3853746	0.000426912	0.210567	1287	0.430956	0.436489	0.179619	-3.47454	3.36966
AX-154690656	7	29558698	0.000428478	0.177933	1287	0.430956	0.436486	0.179962	-3.3297	3.36807
AX-154779833	6	9545021	0.000431203	0.20979	1287	0.430956	0.436481	0.180791	2.92761	3.36532
AX-115783962	2	15205554	0.000445977	0.212121	1287	0.430956	0.436453	0.186659	-2.46309	3.35069
AX-277575047	4	2031207	0.000447928	0.20979	1287	0.430956	0.436449	0.18715	-3.57882	3.34879
AX-155195912	6	11159275	0.000451546	0.0213675	1287	0.430956	0.436442	0.188334	-5.14155	3.3453
AX-155137898	2	6209977	0.000453295	0.222999	1287	0.430956	0.436439	0.188736	-2.20471	3.34362
AX-155220583	2	19051650	0.00045788	0.171717	1287	0.430956	0.436431	0.190315	-3.08805	3.33925
AX-154176805	7	23070048	0.00045876	0.0019425	1287	0.430956	0.436429	0.190351	-15.8285	3.33841
AX-154527424	6	11005905	0.000464909	0.298368	1287	0.430956	0.436418	0.191986	2.74293	3.33263
AX-155110210	6	11009372	0.000465057	0.291375	1287	0.430956	0.436418	0.191986	2.78543	3.33249
AX-154535697	2	18565809	0.000465098	0.173271	1287	0.430956	0.436418	0.191986	-3.12941	3.33246
AX-117386033	9	15322641	0.000468901	0.041181	1287	0.430956	0.436411	0.193025	-3.06156	3.32892
AX-115736404	6	10890647	0.000469221	0.38073	1287	0.430956	0.43641	0.193025	2.54393	3.32862
AX-154005659	4	1855133	0.000474231	0.210567	1287	0.430956	0.436401	0.19454	-3.6626	3.32401
AX-154485445	2	18468059	0.000474524	0.0567211	1287	0.430956	0.436401	0.19454	-3.18582	3.32374
AX-155530747	5	23097046	0.000478841	0.246309	1287	0.430956	0.436393	0.195975	2.22176	3.31981
AX-154678621	6	11180348	0.000483201	0.020202	1287	0.430956	0.436386	0.197288	-5.15885	3.31587
AX-273554619	3	30036172	0.00048369	0.291375	1287	0.430956	0.436385	0.197288	1.38007	3.31543
AX-155249104	7	29433509	0.000486066	0.179099	1287	0.430956	0.436381	0.197921	-3.32055	3.3133
AX-154602802	7	29626172	0.000493493	0.0345765	1287	0.430956	0.436368	0.200605	-3.37387	3.30672
AX-199337092	3	34505029	0.000495553	0.176379	1287	0.430956	0.436365	0.200861	-1.50874	3.30491
AX-117357766	6	26952785	0.000495795	0.0714841	1287	0.430956	0.436364	0.200861	-3.18278	3.3047
AX-116841478	2	14450508	0.000498759	0.217949	1287	0.430956	0.436359	0.201722	-2.4348	3.30211
AX-155744507	6	11124812	0.000501279	0.020979	1287	0.430956	0.436355	0.202302	-4.99503	3.29992
AX-95929930	7	29579523	0.000501877	0.180264	1287	0.430956	0.436354	0.202302	-3.27765	3.2994
AX-154898132	6	11006834	0.00050592	0.290598	1287	0.430956	0.436347	0.20359	2.89988	3.29592
AX-274634641	1	40874969	0.000510735	0.144134	1287	0.430956	0.436339	0.205184	-1.83818	3.2918
AX-154463871	3	31755436	0.000512365	0.272339	1287	0.430956	0.436337	0.205495	-3.50482	3.29042
AX-115843876	9	21498952	0.000514056	0.281663	1287	0.430956	0.436334	0.205542	1.60376	3.28899
AX-115840595	1	40878694	0.000514267	0.0019425	1287	0.430956	0.436334	0.205542	-14.175	3.28881
AX-153904545	9	21564090	0.000515049	0.162782	1287	0.430956	0.436332	0.205542	1.61586	3.28815
AX-115842468	5	27937204	0.000519985	0.002331	1287	0.430956	0.436324	0.207031	-20.6042	3.28401
AX-123164344	7	29437362	0.000527282	0.17871	1287	0.430956	0.436313	0.207031	-3.28925	3.27796
AX-154910735	6	13611904	0.000530388	0.245532	1287	0.430956	0.436308	0.207031	2.85717	3.27541
AX-154563858	7	29633466	0.000537902	0.0337995	1287	0.430956	0.436296	0.207031	3.38656	3.2693
AX-154283327	6	11134664	0.000538541	0.184538	1287	0.430956	0.436295	0.207031	2.3336	3.26878
AX-154638465	4	1850637	0.000539418	0.0679876	1287	0.430956	0.436294	0.207031	-3.60225	3.26807
AX-117390916	6	10151403	0.000539931	0.493395	1287	0.430956	0.436293	0.207031	-2.9626	3.26766
AX-117381956	4	2521190	0.000542088	0.0609946	1287	0.430956	0.43629	0.207031	3.93216	3.26593
AX-155111770	6	11102064	0.00054339	0.020979	1287	0.430956	0.436288	0.207031	-5.15978	3.26489
AX-154255968	4	2519418	0.00054345	0.16589	1287	0.430956	0.436287	0.207031	3.71334	3.26484
AX-155226043	7	29491264	0.000545006	0.176379	1287	0.430956	0.436285	0.207031	-3.25094	3.2636
AX-154368029	8	4495797	0.000545286	0.190365	1287	0.430956	0.436285	0.207031	-2.76281	3.26338
AX-115741201	8	17430947	0.000545493	0.0011655	1287	0.430956	0.436284	0.207031	-19.6904	3.26321
AX-115806044	8	18029158	0.000545493	0.0011655	1287	0.430956	0.436284	0.207031	-19.6904	3.26321
AX-117369236	8	8632298	0.000545493	0.0011655	1287	0.430956	0.436284	0.207031	-19.6904	3.26321
AX-154002161	5	14231576	0.000545493	0.0011655	1287	0.430956	0.436284	0.207031	-19.6904	3.26321
AX-154068125	8	17728459	0.000545493	0.0011655	1287	0.430956	0.436284	0.207031	-19.6904	3.26321
AX-154401933	6	4657044	0.000545493	0.0011655	1287	0.430956	0.436284	0.207031	-19.6904	3.26321
AX-154860393	8	8635148	0.000545493	0.0011655	1287	0.430956	0.436284	0.207031	-19.6904	3.26321
AX-155264087	8	17586600	0.000545493	0.0011655	1287	0.430956	0.436284	0.207031	-19.6904	3.26321
AX-155560521	6	4731567	0.000545493	0.0011655	1287	0.430956	0.436284	0.207031	-19.6904	3.26321
AX-155774179	5	17066073	0.000545493	0.0011655	1287	0.430956	0.436284	0.207031	-19.6904	3.26321
AX-275818021	7	21366815	0.000545493	0.0011655	1287	0.430956	0.436284	0.207031	-19.6904	3.26321
AX-95927982	6	4732972	0.000545493	0.0011655	1287	0.430956	0.436284	0.207031	-19.6904	3.26321
AX-153922712	8	17531057	0.000545493	0.0011655	1287	0.430956	0.436284	0.207031	19.6904	3.26321
AX-154018323	6	4689842	0.000545493	0.0011655	1287	0.430956	0.436284	0.207031	19.6904	3.26321
AX-154166486	8	17864523	0.000545493	0.0011655	1287	0.430956	0.436284	0.207031	19.6904	3.26321
AX-154224542	8	8639289	0.000545493	0.0011655	1287	0.430956	0.436284	0.207031	19.6904	3.26321
AX-154561344	5	14228736	0.000545493	0.0011655	1287	0.430956	0.436284	0.207031	19.6904	3.26321
AX-154691686	6	4712489	0.000545493	0.0011655	1287	0.430956	0.436284	0.207031	19.6904	3.26321
AX-155009565	8	8515173	0.000545493	0.0011655	1287	0.430956	0.436284	0.207031	19.6904	3.26321
AX-153992770	7	3836084	0.000553352	0.211733	1287	0.430956	0.436272	0.209682	-3.41688	3.257
AX-123161675	6	11018055	0.000554277	0.022533	1287	0.430956	0.436271	0.209702	-5.12159	3.25627
AX-116855262	8	4502976	0.000559126	0.188423	1287	0.430956	0.436264	0.211204	2.86792	3.25249
AX-95937501	7	29510092	0.00056574	0.034965	1287	0.430956	0.436254	0.213061	-3.30855	3.24738
AX-115763450	7	29627810	0.000567291	0.0345765	1287	0.430956	0.436252	0.213061	-3.31818	3.24619
AX-154677630	7	29578472	0.000567471	0.176379	1287	0.430956	0.436251	0.213061	-3.19594	3.24606
AX-154648374	7	29474415	0.00056759	0.180264	1287	0.430956	0.436251	0.213061	-3.25562	3.24596
AX-155795478	6	11217626	0.000572876	0.188811	1287	0.430956	0.436243	0.214709	-2.26975	3.24194
AX-115782208	6	10710274	0.000574178	0.493395	1287	0.430956	0.436242	0.214862	-3.05466	3.24095
AX-155123444	7	17831991	0.000578876	0.235043	1287	0.430956	0.436235	0.216283	2.30698	3.23741
AX-155149488	6	11187762	0.000580465	0.021756	1287	0.430956	0.436233	0.216541	-4.99217	3.23622
AX-115766982	8	8646372	0.000585276	0.001554	1287	0.430956	0.436226	0.217997	-16.7088	3.23264
AX-154598333	6	10381835	0.000591939	0.491841	1287	0.430956	0.436216	0.220137	-3.08497	3.22772
AX-123162753	6	26217675	0.00060367	0.0563326	1287	0.430956	0.4362	0.223898	-3.19097	3.2192
AX-155250903	6	11026597	0.000603916	0.0205905	1287	0.430956	0.436199	0.223898	-5.03868	3.21902
AX-281490982	7	4325038	0.000606823	0.22805	1287	0.430956	0.436195	0.224629	2.54706	3.21694
AX-155035279	2	18632423	0.000608856	0.171329	1287	0.430956	0.436193	0.224714	-3.07787	3.21549
AX-153974096	6	11181935	0.000608923	0.0205905	1287	0.430956	0.436193	0.224714	-5.03955	3.21544
AX-154732972	6	11181614	0.000619499	0.0236985	1287	0.430956	0.436178	0.228266	-4.92606	3.20796
AX-155536041	4	31679071	0.000622826	0.0019425	1287	0.430956	0.436174	0.228875	-13.2697	3.20563
AX-155737431	7	29668355	0.000623057	0.177933	1287	0.430956	0.436173	0.228875	-3.21524	3.20547
AX-283149580	2	18625988	0.000626603	0.169386	1287	0.430956	0.436169	0.22964	-3.05362	3.20301
AX-154542293	4	2518704	0.000627719	0.163947	1287	0.430956	0.436167	0.22964	-3.58839	3.20223
AX-115815900	3	29954497	0.000628006	0.448329	1287	0.430956	0.436167	0.22964	1.347	3.20204
AX-115809090	7	29501376	0.000637957	0.037296	1287	0.430956	0.436154	0.232887	-3.24022	3.19521
AX-154549486	7	24106724	0.000638825	0.0839161	1287	0.430956	0.436153	0.232887	-3.22806	3.19462
AX-115810688	6	24993584	0.000654175	0.200855	1287	0.430956	0.436133	0.237776	-3.11473	3.18431
AX-115856800	6	11272611	0.000654215	0.183761	1287	0.430956	0.436133	0.237776	2.33918	3.18428
AX-116841640	9	21570670	0.00066071	0.163559	1287	0.430956	0.436125	0.239568	1.58642	3.17999
AX-115737750	7	29471163	0.000662705	0.034965	1287	0.430956	0.436122	0.239568	-3.29116	3.17868
AX-154376890	6	11084183	0.000663103	0.020979	1287	0.430956	0.436122	0.239568	-5.06678	3.17842
AX-154575843	2	24521525	0.000663136	0.123155	1287	0.430956	0.436122	0.239568	2.33002	3.1784
AX-115826905	4	1361208	0.000665179	0.196581	1287	0.430956	0.436119	0.239946	-3.12848	3.17706
AX-116840420	2	14499656	0.000668307	0.218337	1287	0.430956	0.436115	0.240713	-2.36103	3.17502
AX-117356958	6	10213251	0.000672243	0.493784	1287	0.430956	0.43611	0.241768	-2.99733	3.17247
AX-95944550	1	27597636	0.000675163	0.0027195	1287	0.430956	0.436107	0.242189	-13.8534	3.17059
AX-154966940	7	29434212	0.000675431	0.177933	1287	0.430956	0.436106	0.242189	-3.18664	3.17042
AX-115859242	2	19066336	0.000677387	0.167444	1287	0.430956	0.436104	0.242306	-2.9512	3.16916
AX-116843566	2	15485205	0.000677772	0.216395	1287	0.430956	0.436103	0.242306	-2.39009	3.16892
AX-275592127	6	10011761	0.000678783	0.0221445	1287	0.430956	0.436102	0.242306	-5.25946	3.16827
AX-154300100	11	22941007	0.000682158	0.001554	1287	0.430956	0.436098	0.24315	-21.376	3.16612
AX-116841931	9	18760015	0.000685956	0.234266	1287	0.430956	0.436093	0.244141	-2.37971	3.1637
AX-95957052	7	29633932	0.000690769	0.174048	1287	0.430956	0.436088	0.245436	-3.18912	3.16067
AX-115811738	9	21541460	0.000691638	0.276612	1287	0.430956	0.436087	0.245436	1.56954	3.16012
AX-154198488	7	29652889	0.00069296	0.175991	1287	0.430956	0.436085	0.245543	-3.18561	3.15929
AX-154179058	7	29556680	0.000694317	0.0353535	1287	0.430956	0.436083	0.245615	-3.22823	3.15844
AX-155734225	7	29521314	0.000695208	0.179487	1287	0.430956	0.436082	0.245615	-3.19967	3.15789
AX-154787472	4	2031589	0.000698807	0.207071	1287	0.430956	0.436078	0.246524	-3.43055	3.15564
AX-154724201	4	24199782	0.000703864	0.001554	1287	0.430956	0.436072	0.247489	-18.1992	3.15251
AX-154835219	7	26010863	0.000703864	0.001554	1287	0.430956	0.436072	0.247489	-18.1992	3.15251
AX-155785426	8	8636066	0.000704633	0.004662	1287	0.430956	0.436071	0.247489	-9.67936	3.15204
AX-154599332	6	10155240	0.000711824	0.488733	1287	0.430956	0.436063	0.249587	-2.9287	3.14763
AX-154829796	7	29595649	0.000712683	0.179099	1287	0.430956	0.436062	0.249587	3.10514	3.1471
AX-116838751	8	21442414	0.000717491	0.283217	1287	0.430956	0.436056	0.250813	-1.83502	3.14418
AX-154218240	6	10679514	0.000718273	0.492618	1287	0.430956	0.436055	0.250813	-3.02223	3.14371
AX-154901510	8	18587510	0.000726708	0.372183	1287	0.430956	0.436045	0.25339	-2.95727	3.13864
AX-155011484	6	11262101	0.000728821	0.180653	1287	0.430956	0.436043	0.253759	2.29754	3.13738
AX-115787294	6	2235191	0.00073038	0.471251	1287	0.430956	0.436041	0.253933	1.28517	3.13645
AX-123156497	4	1880376	0.000735057	0.215229	1287	0.430956	0.436036	0.25519	-3.28548	3.13368
AX-155566795	8	18203570	0.000738255	0.001554	1287	0.430956	0.436032	0.255931	-15.1204	3.13179
AX-154824098	4	572958	0.00074016	0.0167055	1287	0.430956	0.43603	0.256145	-5.7516	3.13067
AX-154510899	1	24436370	0.000741006	0.002331	1287	0.430956	0.436029	0.256145	-11.9885	3.13018
AX-155168848	7	29639809	0.000745411	0.177156	1287	0.430956	0.436024	0.257298	-3.13815	3.1276
AX-283736047	9	22139052	0.000748679	0.460761	1287	0.430956	0.436021	0.258055	-1.30877	3.1257
AX-115738022	2	14359866	0.000752285	0.215229	1287	0.430956	0.436017	0.258926	-2.39454	3.12362
AX-155739692	6	1540282	0.000755624	0.390443	1287	0.430956	0.436013	0.259703	1.49038	3.12169
AX-115836247	2	13011786	0.000758016	0.216783	1287	0.430956	0.43601	0.260153	-2.38613	3.12032
AX-155599457	2	19078338	0.000771375	0.169775	1287	0.430956	0.435996	0.26436	-2.95722	3.11273
AX-154865266	6	11035439	0.000772488	0.020979	1287	0.430956	0.435995	0.264365	-4.96624	3.11211
AX-116842005	2	18577191	0.000781025	0.172494	1287	0.430956	0.435985	0.266906	-3.01504	3.10733
AX-155148737	7	29629050	0.000782195	0.178322	1287	0.430956	0.435984	0.266926	-3.16984	3.10669
AX-154235114	2	18604216	0.00078489	0.170552	1287	0.430956	0.435981	0.267466	-3.03219	3.10519
AX-154163153	7	29631764	0.000798786	0.179487	1287	0.430956	0.435967	0.271816	-3.15533	3.09757
AX-153924852	7	29619639	0.000802986	0.17871	1287	0.430956	0.435962	0.272811	-3.18898	3.09529
AX-115845569	6	10781545	0.000803982	0.492618	1287	0.430956	0.435961	0.272811	-2.991	3.09475
AX-153933694	9	13354349	0.000807441	0.205128	1287	0.430956	0.435958	0.273258	3.12735	3.09289
AX-274243383	4	2517487	0.000807574	0.16317	1287	0.430956	0.435958	0.273258	-3.29862	3.09282
AX-117369807	6	10155643	0.000810718	0.491841	1287	0.430956	0.435954	0.273864	-2.96169	3.09113
AX-155471441	5	17000579	0.000811645	0.003885	1287	0.430956	0.435953	0.273864	-12.6195	3.09063
AX-154725013	7	29629600	0.000817953	0.178322	1287	0.430956	0.435947	0.275605	-3.12186	3.08727
AX-154248559	7	24092461	0.000821179	0.241647	1287	0.430956	0.435944	0.27592	-3.11319	3.08556
AX-154922855	6	10366240	0.000821184	0.490676	1287	0.430956	0.435944	0.27592	-2.97163	3.08556
AX-155489970	4	2518282	0.000826146	0.166278	1287	0.430956	0.435939	0.2772	3.57412	3.08294
AX-123164650	8	4500084	0.000828162	0.189977	1287	0.430956	0.435937	0.277489	2.81746	3.08188
AX-154251283	1	25713470	0.000829328	0.0019425	1287	0.430956	0.435936	0.277492	-12.9491	3.08127
AX-116834975	3	29775136	0.000832139	0.456488	1287	0.430956	0.435933	0.278046	1.3757	3.0798
AX-155021746	6	8328707	0.00083563	0.302253	1287	0.430956	0.435929	0.278708	2.19632	3.07799
AX-117383580	6	10976471	0.00083708	0.498446	1287	0.430956	0.435928	0.278708	-2.77675	3.07723
AX-284157620	2	18598328	0.000837603	0.166667	1287	0.430956	0.435927	0.278708	-2.91767	3.07696
AX-156120090	1	34831789	0.000842731	0.447941	1287	0.430956	0.435922	0.280027	1.87286	3.07431
AX-154164611	2	18604093	0.000845813	0.172494	1287	0.430956	0.435919	0.280663	-3.00366	3.07273
AX-154012500	3	29991004	0.00085133	0.436674	1287	0.430956	0.435914	0.282081	-1.27729	3.0699
AX-117355901	9	18097927	0.000852436	0.379176	1287	0.430956	0.435913	0.282081	1.38988	3.06934
AX-115766534	8	5013584	0.000856354	0.297203	1287	0.430956	0.435909	0.282988	-1.79768	3.06735
AX-154460978	2	18628219	0.000861664	0.0563326	1287	0.430956	0.435904	0.284009	-3.09177	3.06466
AX-154902240	9	18764545	0.000861809	0.0967366	1287	0.430956	0.435904	0.284009	-2.39017	3.06459
AX-154623780	2	18586007	0.000863195	0.0571096	1287	0.430956	0.435902	0.284076	-3.04789	3.06389
AX-154260105	7	29467122	0.000865512	0.0345765	1287	0.430956	0.4359	0.284449	-3.2094	3.06273
AX-153994813	7	29655163	0.000866866	0.180653	1287	0.430956	0.435899	0.284505	-3.12868	3.06205
AX-153987728	7	29651045	0.00088184	0.179487	1287	0.430956	0.435885	0.287456	-3.17414	3.05461
AX-154030394	7	29641385	0.00088184	0.179487	1287	0.430956	0.435885	0.287456	-3.17414	3.05461
AX-154649639	7	29586556	0.00088184	0.179487	1287	0.430956	0.435885	0.287456	-3.17414	3.05461
AX-155085138	7	29565917	0.00088184	0.179487	1287	0.430956	0.435885	0.287456	-3.17414	3.05461
AX-95937634	7	29633587	0.00088184	0.179487	1287	0.430956	0.435885	0.287456	-3.17414	3.05461
AX-154330001	6	10557535	0.0008854	0.240093	1287	0.430956	0.435881	0.288225	2.92571	3.05286
AX-117371421	2	18565774	0.000887396	0.0574981	1287	0.430956	0.435879	0.288341	-3.07767	3.05188
AX-275675214	6	25112635	0.000888979	0.0586636	1287	0.430956	0.435878	0.288341	-3.1291	3.05111
AX-154697891	7	29467895	0.000890463	0.179487	1287	0.430956	0.435877	0.288341	-3.15666	3.05038
AX-115806773	6	2042047	0.000890556	0.38073	1287	0.430956	0.435876	0.288341	-1.53343	3.05034
AX-95928417	6	1544076	0.000900857	0.397047	1287	0.430956	0.435867	0.291283	-1.51531	3.04534
AX-155668263	4	1852302	0.000903673	0.203963	1287	0.430956	0.435864	0.291699	-3.35753	3.04399
AX-154236587	7	29624731	0.000904571	0.180264	1287	0.430956	0.435864	0.291699	-3.16447	3.04356
AX-273864941	7	29658494	0.00092343	0.179099	1287	0.430956	0.435846	0.297382	-3.12678	3.0346
AX-154760017	7	29482236	0.000936567	0.177933	1287	0.430956	0.435835	0.300895	-3.12282	3.02846
AX-154215612	2	24476622	0.000936845	0.121601	1287	0.430956	0.435834	0.300895	-2.30309	3.02833
AX-155228876	8	17995436	0.000947482	0.003108	1287	0.430956	0.435825	0.303905	-11.1853	3.02343
AX-155505908	7	29641042	0.000958513	0.179099	1287	0.430956	0.435815	0.307034	-3.13893	3.0184
AX-153998121	9	21579722	0.000966586	0.162005	1287	0.430956	0.435809	0.309175	1.53803	3.01476
AX-154354172	2	3638660	0.000968739	0.000777001	1287	0.430956	0.435807	0.309175	-21.2134	3.01379
AX-199318399	8	18872179	0.00096906	0.409868	1287	0.430956	0.435806	0.309175	-3.597	3.01365
AX-115863320	9	18179741	0.000971958	0.293706	1287	0.430956	0.435804	0.309688	1.66868	3.01235
AX-154413417	7	29571680	0.000980858	0.177545	1287	0.430956	0.435796	0.31211	-3.11779	3.00839
AX-117383836	6	10683139	0.000991372	0.245144	1287	0.430956	0.435788	0.315038	2.79448	3.00376
AX-154697898	7	29479763	0.00099327	0.180653	1287	0.430956	0.435786	0.315203	-3.10341	3.00293
AX-116855615	2	14867270	0.000994932	0.214064	1287	0.430956	0.435785	0.315203	-2.31324	3.00221
AX-154671850	4	2518183	0.000995825	0.191142	1287	0.430956	0.435784	0.315203	3.44752	3.00182

## Sheet: Table S6
Supplementary table S6. List of SNPs associated with heading date in GWAS analysis using the 580K SNP Chip Genotyping Array
SNP	Chromosome	Position	P.value	maf	nobs	Rsquare.of.Model.without.SNP	Rsquare.of.Model.with.SNP	FDR_Adjusted_P-values	effect	-log 10 (P)
AX-115799828	7	29494004	1.51e-25	0.3382	1233	0.448482	0.499726	3.62e-20	-3.81173	24.8219
AX-283489986	7	29684241	2.21e-21	0.486618	1233	0.448482	0.490475	1.81e-16	-3.33557	20.6552
AX-115865280	7	29529536	2.26e-21	0.484996	1233	0.448482	0.490455	1.81e-16	-3.34191	20.6462
AX-115749291	7	29572142	4.72e-20	0.493917	1233	0.448482	0.487558	2.83e-15	-3.19392	19.3264
AX-281898346	7	29623752	6.77e-18	0.0843471	1233	0.448482	0.482859	3.25e-13	5.74818	17.1692
AX-115788386	7	29623803	1.11e-16	0.120438	1233	0.448482	0.480235	4.44e-12	3.89313	15.9554
AX-117390305	6	11015078	2.73e-16	0.497161	1233	0.448482	0.479391	9.37e-12	-5.58421	15.5638
AX-283557343	7	29632090	5.55e-16	0.121249	1233	0.448482	0.478728	1.67e-11	3.78049	15.2554
AX-154598926	6	10205132	1.33e-14	0.439578	1233	0.448482	0.475773	3.55e-10	4.39581	13.8758
AX-115851421	6	10178858	2.43e-14	0.457421	1233	0.448482	0.475215	5.84e-10	-4.55072	13.6144
AX-115868797	7	29095384	4.73e-14	0.41768	1233	0.448482	0.474599	1.03e-09	2.59006	13.3253
AX-155170581	6	10118748	9.97e-14	0.474858	1233	0.448482	0.47391	2e-09	-4.77355	13.0013
AX-154211942	7	28704274	3.96e-13	0.0823195	1233	0.448482	0.472638	7.32e-09	5.00255	12.4021
AX-154910735	6	13611904	7.25e-13	0.256285	1233	0.448482	0.472083	1.24e-08	4.6568	12.1398
AX-155299904	6	9677193	1.09e-12	0.380373	1233	0.448482	0.471707	1.64e-08	4.66921	11.9621
AX-154647437	6	13611934	1.09e-12	0.255474	1233	0.448482	0.471704	1.64e-08	-4.692	11.961
AX-155988317	6	10912518	1.47e-12	0.467153	1233	0.448482	0.471434	1.88e-08	4.41106	11.8329
AX-117377711	6	9651634	1.49e-12	0.37794	1233	0.448482	0.471423	1.88e-08	-4.79484	11.8279
AX-154527424	6	11005905	1.49e-12	0.311436	1233	0.448482	0.471423	1.88e-08	4.2632	11.8278
AX-154532824	6	8362487	1.6e-12	0.480941	1233	0.448482	0.471353	1.88e-08	4.30928	11.7947
AX-117369807	6	10155643	1.73e-12	0.473642	1233	0.448482	0.471282	1.88e-08	-4.69983	11.7613
AX-115776696	6	10211069	1.77e-12	0.477291	1233	0.448482	0.471264	1.88e-08	4.69112	11.7523
AX-154249852	6	8373932	1.84e-12	0.480941	1233	0.448482	0.471225	1.88e-08	4.29087	11.7342
AX-154317191	6	13611993	1.88e-12	0.463909	1233	0.448482	0.471208	1.88e-08	-4.56304	11.726
AX-117356958	6	10213251	2.13e-12	0.475669	1233	0.448482	0.471094	2.04e-08	-4.6796	11.6721
AX-154022849	6	10119988	2.54e-12	0.167478	1233	0.448482	0.470933	2.34e-08	4.36092	11.5957
AX-155064374	6	8361583	3.12e-12	0.482157	1233	0.448482	0.470744	2.73e-08	4.26066	11.506
AX-115814104	7	29330976	3.27e-12	0.116383	1233	0.448482	0.470699	2.73e-08	3.79564	11.4848
AX-155064373	6	8362639	3.35e-12	0.481346	1233	0.448482	0.470679	2.73e-08	4.25274	11.4754
AX-154248040	6	10586953	3.41e-12	0.442011	1233	0.448482	0.470662	2.73e-08	4.08354	11.4672
AX-155276756	6	10410677	4.7e-12	0.47283	1233	0.448482	0.470369	3.64e-08	-4.50772	11.3282
AX-155110210	6	11009372	5.51e-12	0.304136	1233	0.448482	0.470222	4.14e-08	4.20307	11.2586
AX-154190754	6	10179264	5.82e-12	0.473642	1233	0.448482	0.470173	4.21e-08	-4.47788	11.2353
AX-153965806	6	8317402	6.12e-12	0.481346	1233	0.448482	0.470126	4.21e-08	4.22723	11.2131
AX-155064422	6	8335609	6.2e-12	0.476886	1233	0.448482	0.470115	4.21e-08	4.19692	11.2077
AX-273971645	6	10179695	6.42e-12	0.473642	1233	0.448482	0.470083	4.21e-08	-4.63116	11.1926
AX-117367125	6	10148113	6.48e-12	0.473236	1233	0.448482	0.470074	4.21e-08	-4.48852	11.1882
AX-117383836	6	10683139	8.33e-12	0.255474	1233	0.448482	0.469845	5.26e-08	4.51696	11.0796
AX-123161634	6	10703627	9.99e-12	0.25223	1233	0.448482	0.469679	6.15e-08	4.50511	11.0005
AX-154218975	6	10185396	1.11e-11	0.474047	1233	0.448482	0.469584	6.65e-08	-4.54128	10.9553
AX-154832747	6	8284785	1.34e-11	0.481346	1233	0.448482	0.469409	7.87e-08	4.16849	10.872
AX-154504166	6	10588394	1.38e-11	0.440795	1233	0.448482	0.469381	7.91e-08	3.98663	10.8588
AX-155383314	6	8291940	1.6e-11	0.479319	1233	0.448482	0.46925	8.93e-08	4.1424	10.7963
AX-155690436	6	10683006	1.65e-11	0.441606	1233	0.448482	0.46922	9.01e-08	3.95956	10.7821
AX-117387489	6	10588440	1.73e-11	0.442011	1233	0.448482	0.469178	9.03e-08	3.95092	10.7623
AX-153896523	6	8291469	1.77e-11	0.480535	1233	0.448482	0.469158	9.03e-08	4.0963	10.7527
AX-117380142	6	10448673	1.77e-11	0.310624	1233	0.448482	0.469155	9.03e-08	3.96848	10.7512
AX-153961430	6	8363882	1.81e-11	0.325223	1233	0.448482	0.469139	9.03e-08	4.03537	10.7434
AX-155118239	6	8338452	2.05e-11	0.331711	1233	0.448482	0.469025	9.98e-08	3.8481	10.6891
AX-199316863	6	8346590	2.15e-11	0.483374	1233	0.448482	0.468981	9.98e-08	4.03642	10.6684
AX-154222934	6	8334752	2.15e-11	0.473236	1233	0.448482	0.46898	9.98e-08	4.02127	10.6678
AX-117355228	6	10377892	2.17e-11	0.47283	1233	0.448482	0.468971	9.98e-08	-4.45915	10.6636
AX-123161598	6	10347685	2.2e-11	0.471614	1233	0.448482	0.468957	9.98e-08	-4.45112	10.657
AX-117368166	6	11002867	2.25e-11	0.303731	1233	0.448482	0.468937	1e-07	4.23779	10.6476
AX-154330001	6	10557535	2.32e-11	0.250608	1233	0.448482	0.46891	1.01e-07	4.54646	10.6343
AX-154222895	6	8272464	2.43e-11	0.482563	1233	0.448482	0.468869	1.04e-07	4.07577	10.615
AX-154000571	6	8329198	2.87e-11	0.480535	1233	0.448482	0.468715	1.21e-07	4.10673	10.5418
AX-154528395	6	10588305	2.95e-11	0.441606	1233	0.448482	0.46869	1.21e-07	3.92234	10.5295
AX-155709535	6	10140267	2.97e-11	0.170722	1233	0.448482	0.468684	1.21e-07	4.04913	10.5268
AX-154951185	6	10152234	3.04e-11	0.171533	1233	0.448482	0.468663	1.22e-07	4.12016	10.5166
AX-155514179	6	8293031	3.11e-11	0.48013	1233	0.448482	0.468644	1.22e-07	4.06061	10.5077
AX-154874811	6	8286957	3.37e-11	0.479319	1233	0.448482	0.468569	1.3e-07	4.07806	10.4721
AX-154598333	6	10381835	3.4e-11	0.473642	1233	0.448482	0.468561	1.3e-07	-4.44477	10.4681
AX-117374384	6	11003365	3.5e-11	0.303325	1233	0.448482	0.468534	1.32e-07	4.17188	10.4553
AX-115800770	6	8321325	3.85e-11	0.481752	1233	0.448482	0.468448	1.42e-07	4.07636	10.4142
AX-117367194	6	10681549	4e-11	0.248986	1233	0.448482	0.468413	1.45e-07	4.42025	10.3976
AX-155103387	6	8336379	4.03e-11	0.481752	1233	0.448482	0.468407	1.45e-07	4.0528	10.3945
AX-154922855	6	10366240	4.52e-11	0.472425	1233	0.448482	0.468303	1.59e-07	-4.38756	10.3453
AX-155742676	6	10480694	5.12e-11	0.257502	1233	0.448482	0.468189	1.78e-07	4.18185	10.2906
AX-155780256	6	10343235	5.43e-11	0.167883	1233	0.448482	0.468135	1.86e-07	4.03928	10.2651
AX-154435472	6	10362932	5.9e-11	0.475264	1233	0.448482	0.468061	1.98e-07	-4.34558	10.2295
AX-117356200	6	10926943	5.93e-11	0.176805	1233	0.448482	0.468056	1.98e-07	3.91275	10.2271
AX-155718045	6	10683698	6.03e-11	0.47283	1233	0.448482	0.46804	1.98e-07	-4.25312	10.2196
AX-154055230	6	10380118	6.68e-11	0.490268	1233	0.448482	0.467947	2.17e-07	3.7345	10.1752
AX-154284701	6	8340263	7.01e-11	0.48013	1233	0.448482	0.467903	2.24e-07	4.02367	10.1543
AX-281210088	6	8334407	7.12e-11	0.478913	1233	0.448482	0.46789	2.25e-07	3.98722	10.1477
AX-117388260	6	10935150	7.49e-11	0.476075	1233	0.448482	0.467843	2.33e-07	-4.2855	10.1254
AX-154911229	6	10424204	7.65e-11	0.244526	1233	0.448482	0.467823	2.33e-07	4.42167	10.1161
AX-117376728	6	10681217	7.68e-11	0.246959	1233	0.448482	0.467821	2.33e-07	4.45148	10.1148
AX-117365225	6	10683191	8.31e-11	0.476075	1233	0.448482	0.467749	2.49e-07	-4.30888	10.0803
AX-154750147	6	8336259	8.96e-11	0.481752	1233	0.448482	0.467681	2.66e-07	4.00683	10.0478
AX-154000565	6	8291951	9.59e-11	0.48013	1233	0.448482	0.467619	2.81e-07	3.99741	10.0182
AX-154329795	6	10712549	9.71e-11	0.47648	1233	0.448482	0.467608	2.81e-07	-4.27425	10.013
AX-123161473	6	8359537	1e-10	0.326034	1233	0.448482	0.467578	2.86e-07	3.91146	9.99888
AX-117390916	6	10151403	1.01e-10	0.475264	1233	0.448482	0.467569	2.86e-07	-4.22201	9.99426
AX-116841734	6	8197078	1.04e-10	0.324412	1233	0.448482	0.467541	2.92e-07	3.94019	9.98093
AX-154454333	6	11012437	1.09e-10	0.312247	1233	0.448482	0.467498	2.98e-07	-3.68164	9.96074
AX-154570485	6	10972827	1.1e-10	0.300487	1233	0.448482	0.467495	2.98e-07	4.07261	9.95904
AX-155549340	6	10564956	1.11e-10	0.248581	1233	0.448482	0.467484	2.98e-07	4.3161	9.95381
AX-117356824	6	11002807	1.12e-10	0.30292	1233	0.448482	0.467481	2.98e-07	4.07893	9.95247
AX-95929045	6	8321666	1.21e-10	0.481752	1233	0.448482	0.467409	3.19e-07	3.95431	9.91787
AX-154935069	6	10966525	1.34e-10	0.304542	1233	0.448482	0.467317	3.49e-07	3.96907	9.87409
AX-154000815	6	10553099	1.36e-10	0.246553	1233	0.448482	0.467301	3.5e-07	4.45605	9.86623
AX-115845569	6	10781545	1.38e-10	0.474453	1233	0.448482	0.467289	3.5e-07	-4.26745	9.86045
AX-154620333	6	10585288	1.38e-10	0.24777	1233	0.448482	0.467285	3.5e-07	4.46666	9.85863
AX-155331765	6	9676469	1.5e-10	0.372263	1233	0.448482	0.467212	3.76e-07	4.40485	9.82359
AX-117367298	6	11002220	1.57e-10	0.300892	1233	0.448482	0.467172	3.86e-07	4.0641	9.80463
AX-154564346	6	8339965	1.59e-10	0.478508	1233	0.448482	0.467159	3.86e-07	3.89695	9.7985
AX-154599332	6	10155240	1.62e-10	0.470397	1233	0.448482	0.467144	3.86e-07	-4.21866	9.79125
AX-155257975	6	11001553	1.62e-10	0.301703	1233	0.448482	0.467141	3.86e-07	4.08385	9.78972
AX-283029646	6	10549567	1.62e-10	0.24777	1233	0.448482	0.467141	3.86e-07	4.41077	9.78967
AX-155791401	6	8284215	1.66e-10	0.48013	1233	0.448482	0.467118	3.92e-07	3.84617	9.77862
AX-153973451	6	9550859	1.69e-10	0.223033	1233	0.448482	0.467104	3.93e-07	4.48146	9.77198
AX-153992003	6	11001706	1.71e-10	0.303731	1233	0.448482	0.467096	3.93e-07	4.03202	9.76804
AX-154042176	6	10959896	1.72e-10	0.304542	1233	0.448482	0.46709	3.93e-07	4.02381	9.76539
AX-154876460	6	9549309	1.75e-10	0.223033	1233	0.448482	0.467073	3.97e-07	4.48272	9.75692
AX-115766021	6	10712649	1.8e-10	0.476075	1233	0.448482	0.467048	4.01e-07	-4.25335	9.74537
AX-117369457	6	11014832	1.82e-10	0.302514	1233	0.448482	0.467039	4.01e-07	4.03662	9.74103
AX-154223870	6	9533851	1.82e-10	0.222628	1233	0.448482	0.467037	4.01e-07	4.47173	9.74005
AX-117383580	6	10976471	1.86e-10	0.479724	1233	0.448482	0.467015	4.07e-07	-4.0604	9.72936
AX-115782208	6	10710274	1.91e-10	0.475264	1233	0.448482	0.466992	4.14e-07	-4.216	9.7185
AX-155603074	6	10358979	1.95e-10	0.48013	1233	0.448482	0.466974	4.18e-07	-4.10405	9.70991
AX-281225679	6	10485824	2.02e-10	0.246553	1233	0.448482	0.466944	4.25e-07	4.35887	9.69538
AX-154552269	6	10596337	2.02e-10	0.24412	1233	0.448482	0.466943	4.25e-07	4.30848	9.69503
AX-155653129	6	10469993	2.08e-10	0.483374	1233	0.448482	0.466918	4.34e-07	-4.11853	9.6827
AX-155246070	6	10976197	2.13e-10	0.302514	1233	0.448482	0.466895	4.41e-07	4.04389	9.67182
AX-117352788	6	11016515	2.21e-10	0.300487	1233	0.448482	0.466862	4.53e-07	4.03157	9.65623
AX-117394151	6	11002804	2.28e-10	0.301298	1233	0.448482	0.466834	4.64e-07	4.03975	9.64252
AX-154331947	6	8352771	2.35e-10	0.324006	1233	0.448482	0.466806	4.74e-07	3.87513	9.62922
AX-154218240	6	10679514	2.49e-10	0.474453	1233	0.448482	0.466753	4.95e-07	-4.2095	9.60358
AX-155509460	6	10588163	2.5e-10	0.438362	1233	0.448482	0.466751	4.95e-07	3.64587	9.60268
AX-154108344	6	10912643	2.56e-10	0.231955	1233	0.448482	0.466728	5.04e-07	3.58058	9.59164
AX-117370574	6	10808410	2.61e-10	0.47648	1233	0.448482	0.466711	5.06e-07	-4.19559	9.58388
AX-154676071	6	9605719	2.61e-10	0.223033	1233	0.448482	0.466709	5.06e-07	4.4307	9.58254
AX-155274990	6	9586973	2.74e-10	0.226277	1233	0.448482	0.466666	5.26e-07	4.36007	9.56224
AX-117368909	6	10681865	2.79e-10	0.246959	1233	0.448482	0.466651	5.29e-07	4.36754	9.55495
AX-154979007	6	10680080	2.8e-10	0.479319	1233	0.448482	0.466647	5.29e-07	-4.12413	9.55299
AX-154664097	6	8313556	2.92e-10	0.324412	1233	0.448482	0.46661	5.47e-07	3.80428	9.53504
AX-153890835	6	10185507	3.01e-10	0.167478	1233	0.448482	0.46658	5.61e-07	3.98554	9.52078
AX-95937199	6	10936628	3.17e-10	0.300081	1233	0.448482	0.466533	5.85e-07	3.9647	9.49835
AX-155681700	6	10383341	3.19e-10	0.1691	1233	0.448482	0.466529	5.85e-07	3.87632	9.49625
AX-154936918	6	10682687	3.3e-10	0.24777	1233	0.448482	0.466497	5.95e-07	4.35611	9.4811
AX-154459240	6	9583608	3.31e-10	0.22425	1233	0.448482	0.466495	5.95e-07	4.42296	9.47995
AX-154317340	6	8292044	3.34e-10	0.476886	1233	0.448482	0.466487	5.95e-07	3.82128	9.47601
AX-155374000	6	9584487	3.36e-10	0.222222	1233	0.448482	0.466483	5.95e-07	4.38603	9.47424
AX-154370407	6	10585337	3.37e-10	0.246959	1233	0.448482	0.466479	5.95e-07	4.3556	9.47239
AX-155544336	6	10553998	3.42e-10	0.253041	1233	0.448482	0.466466	5.99e-07	3.95554	9.46596
AX-154530651	6	9600782	3.44e-10	0.223439	1233	0.448482	0.46646	5.99e-07	4.42016	9.46322
AX-117392847	6	11016848	3.47e-10	0.301703	1233	0.448482	0.466452	6e-07	3.989	9.45964
AX-155049258	6	9535545	3.59e-10	0.22425	1233	0.448482	0.466421	6.16e-07	4.41978	9.44457
AX-117394387	6	10680872	3.67e-10	0.476075	1233	0.448482	0.466402	6.25e-07	-4.16719	9.43554
AX-95937330	6	10743176	3.71e-10	0.24777	1233	0.448482	0.466392	6.28e-07	4.31871	9.43055
AX-155530132	6	10685611	3.78e-10	0.248986	1233	0.448482	0.466375	6.35e-07	4.29271	9.42228
AX-117369657	6	8325183	3.88e-10	0.327251	1233	0.448482	0.466352	6.44e-07	3.80169	9.41134
AX-115842027	6	9669596	3.89e-10	0.375101	1233	0.448482	0.466349	6.44e-07	4.30982	9.41023
AX-154275610	6	10682579	4.02e-10	0.476075	1233	0.448482	0.466319	6.61e-07	-4.14736	9.3957
AX-154436134	6	10972320	4.08e-10	0.302109	1233	0.448482	0.466307	6.66e-07	3.96642	9.38973
AX-275595628	6	10699112	4.17e-10	0.475264	1233	0.448482	0.466286	6.74e-07	-4.13249	9.37972
AX-95929055	6	8321253	4.18e-10	0.325223	1233	0.448482	0.466284	6.74e-07	3.77508	9.37875
AX-154023456	6	10199821	4.29e-10	0.159773	1233	0.448482	0.46626	6.87e-07	3.82642	9.36723
AX-154395730	6	10270736	4.38e-10	0.167478	1233	0.448482	0.466242	6.97e-07	3.94752	9.35854
AX-154283645	6	10608139	4.42e-10	0.24412	1233	0.448482	0.466233	6.98e-07	4.21456	9.35411
AX-154272162	6	10270529	4.44e-10	0.167072	1233	0.448482	0.466229	6.98e-07	3.92979	9.35223
AX-155721750	6	9549275	4.53e-10	0.224655	1233	0.448482	0.466212	7.02e-07	4.38635	9.34403
AX-154485287	6	10451575	4.54e-10	0.24047	1233	0.448482	0.46621	7.02e-07	4.2373	9.34307
AX-273967585	6	9319713	4.56e-10	0.376723	1233	0.448482	0.466205	7.02e-07	-2.58362	9.34096
AX-273971905	6	10204980	4.59e-10	0.164639	1233	0.448482	0.466199	7.02e-07	3.96012	9.33818
AX-155400573	6	9535208	4.65e-10	0.223844	1233	0.448482	0.466188	7.07e-07	4.37943	9.3325
AX-154270713	6	9554015	4.81e-10	0.224655	1233	0.448482	0.466157	7.26e-07	4.35347	9.31797
AX-117381006	6	11015759	4.91e-10	0.300487	1233	0.448482	0.466138	7.37e-07	3.95609	9.30874
AX-154379940	6	10681272	5.1e-10	0.246959	1233	0.448482	0.466105	7.6e-07	4.26426	9.29277
AX-154000697	6	9578664	5.42e-10	0.224655	1233	0.448482	0.466049	8.04e-07	4.35218	9.26578
AX-154800852	6	9582719	5.55e-10	0.229521	1233	0.448482	0.466028	8.17e-07	4.29633	9.25597
AX-154223872	6	9534296	5.68e-10	0.223033	1233	0.448482	0.466006	8.32e-07	4.36746	9.24528
AX-153992422	6	10272482	5.72e-10	0.166667	1233	0.448482	0.466	8.33e-07	3.93797	9.24249
AX-153909566	6	8328588	5.92e-10	0.323601	1233	0.448482	0.465969	8.53e-07	3.73746	9.22748
AX-154190035	6	10971522	5.93e-10	0.300892	1233	0.448482	0.465967	8.53e-07	3.91908	9.22668
AX-154223977	6	9607577	6e-10	0.22425	1233	0.448482	0.465957	8.58e-07	4.34704	9.22174
AX-154135311	6	10913381	6.07e-10	0.232766	1233	0.448482	0.465946	8.63e-07	3.52329	9.21662
AX-155395000	6	8249750	6.12e-10	0.324412	1233	0.448482	0.465939	8.65e-07	3.72248	9.21304
AX-154979167	6	10962418	6.2e-10	0.30292	1233	0.448482	0.465927	8.69e-07	3.8701	9.20744
AX-153982188	6	9588324	6.26e-10	0.224655	1233	0.448482	0.465919	8.69e-07	4.33183	9.20372
AX-154761200	6	9534351	6.26e-10	0.223033	1233	0.448482	0.465919	8.69e-07	4.33093	9.20354
AX-154833520	6	9581732	6.46e-10	0.224655	1233	0.448482	0.46589	8.92e-07	4.30603	9.18955
AX-154807522	6	9536489	6.64e-10	0.225061	1233	0.448482	0.465865	9.12e-07	4.32936	9.17758
AX-154528991	6	10271644	6.83e-10	0.16545	1233	0.448482	0.46584	9.28e-07	3.91117	9.16555
AX-155512635	6	10730087	6.84e-10	0.248581	1233	0.448482	0.465838	9.28e-07	4.21956	9.16481
AX-154898132	6	11006834	7.64e-10	0.30292	1233	0.448482	0.465739	1.03e-06	3.8688	9.11683
AX-115839131	6	10179007	7.88e-10	0.465937	1233	0.448482	0.465711	1.06e-06	3.12087	9.10372
AX-154217355	6	9583436	7.93e-10	0.223033	1233	0.448482	0.465705	1.06e-06	4.26292	9.10055
AX-153992197	6	10682243	7.99e-10	0.476075	1233	0.448482	0.465698	1.06e-06	-4.06005	9.0972
AX-154676187	6	9534941	8.3e-10	0.225061	1233	0.448482	0.465664	1.1e-06	4.30588	9.08081
AX-155093085	6	9584834	8.59e-10	0.220195	1233	0.448482	0.465633	1.12e-06	4.27686	9.06597
AX-283485035	7	28950437	8.63e-10	0.0928629	1233	0.448482	0.465629	1.12e-06	3.11327	9.06412
AX-155615945	6	10139216	8.65e-10	0.168289	1233	0.448482	0.465627	1.12e-06	3.87759	9.06317
AX-154718609	6	9537636	8.93e-10	0.228305	1233	0.448482	0.465598	1.15e-06	4.15865	9.04922
AX-273968496	6	9549146	9.54e-10	0.229927	1233	0.448482	0.465538	1.22e-06	4.18243	9.02051
AX-116840544	6	10133416	9.65e-10	0.166667	1233	0.448482	0.465528	1.23e-06	3.88068	9.0156
AX-116838510	6	9661085	9.73e-10	0.240065	1233	0.448482	0.465521	1.24e-06	4.06927	9.01197
AX-154022044	6	9533879	9.9e-10	0.238443	1233	0.448482	0.465505	1.25e-06	4.04968	9.00434
AX-154435644	6	10480775	9.92e-10	0.248581	1233	0.448482	0.465503	1.25e-06	4.13822	9.00361
AX-155114711	6	9534241	1.01e-09	0.223033	1233	0.448482	0.465489	1.26e-06	4.27286	8.99659
AX-155009133	6	9582752	1.06e-09	0.223844	1233	0.448482	0.465444	1.31e-06	4.2512	8.97486
AX-155802385	6	10470431	1.06e-09	0.245337	1233	0.448482	0.465443	1.31e-06	4.12461	8.9744
AX-95962841	6	8245392	1.08e-09	0.4412	1233	0.448482	0.465427	1.33e-06	3.36433	8.96669
AX-117374649	6	10450919	1.09e-09	0.242092	1233	0.448482	0.465418	1.33e-06	3.87726	8.9624
AX-95928941	6	8318785	1.09e-09	0.329278	1233	0.448482	0.465417	1.33e-06	3.67832	8.96219
AX-273158829	6	10269767	1.09e-09	0.169505	1233	0.448482	0.465416	1.33e-06	3.82624	8.96157
AX-154485440	6	10132851	1.1e-09	0.171127	1233	0.448482	0.465411	1.33e-06	3.73597	8.959
AX-117361938	6	10414569	1.11e-09	0.173966	1233	0.448482	0.4654	1.33e-06	3.68299	8.95381
AX-153903978	6	9585059	1.12e-09	0.223439	1233	0.448482	0.465394	1.33e-06	4.23945	8.95092
AX-154621689	6	9536753	1.12e-09	0.224655	1233	0.448482	0.465393	1.33e-06	4.22886	8.95044
AX-155591140	6	9570894	1.13e-09	0.225061	1233	0.448482	0.465386	1.33e-06	4.26206	8.94738
AX-154392075	6	10181449	1.13e-09	0.168694	1233	0.448482	0.465383	1.33e-06	3.82159	8.9459
AX-154663750	6	8324968	1.23e-09	0.324818	1233	0.448482	0.46531	1.44e-06	3.64679	8.91082
AX-95936904	6	8244694	1.27e-09	0.444444	1233	0.448482	0.46528	1.48e-06	3.43007	8.89596
AX-154876862	6	9608418	1.35e-09	0.221411	1233	0.448482	0.465223	1.57e-06	4.24887	8.8687
AX-283023347	6	9540336	1.41e-09	0.222222	1233	0.448482	0.465188	1.62e-06	4.22039	8.85176
AX-115809783	6	9656987	1.41e-09	0.239659	1233	0.448482	0.465186	1.62e-06	3.90453	8.85111
AX-155505033	6	9580773	1.63e-09	0.238848	1233	0.448482	0.465055	1.86e-06	4.02004	8.78785
AX-117351923	6	10438340	1.77e-09	0.167883	1233	0.448482	0.464979	2.02e-06	3.81932	8.75128
AX-117377962	6	10791992	1.82e-09	0.478508	1233	0.448482	0.464957	2.06e-06	-3.91007	8.7404
AX-95937024	6	10378019	1.83e-09	0.166667	1233	0.448482	0.464952	2.06e-06	3.84502	8.73797
AX-117353056	6	11015029	1.83e-09	0.30292	1233	0.448482	0.464949	2.06e-06	3.78841	8.73665
AX-275593398	6	10187924	1.84e-09	0.477291	1233	0.448482	0.464946	2.06e-06	-3.77648	8.735
AX-154349918	6	9578776	1.99e-09	0.222628	1233	0.448482	0.464874	2.21e-06	4.19895	8.70065
AX-153977884	6	10278930	2.09e-09	0.16545	1233	0.448482	0.464832	2.31e-06	3.76708	8.68031
AX-154054626	6	10428230	2.15e-09	0.1691	1233	0.448482	0.464805	2.36e-06	3.80449	8.66711
AX-154457793	6	10434968	2.16e-09	0.168289	1233	0.448482	0.464803	2.36e-06	3.79878	8.66648
AX-281229010	6	10897120	2.16e-09	0.171533	1233	0.448482	0.4648	2.36e-06	3.75047	8.66473
AX-154717328	6	10975672	2.23e-09	0.171533	1233	0.448482	0.464771	2.43e-06	3.74194	8.65096
AX-123161597	6	10347666	2.3e-09	0.167072	1233	0.448482	0.464745	2.49e-06	3.82403	8.63823
AX-115825586	6	10427524	2.36e-09	0.167883	1233	0.448482	0.464721	2.54e-06	3.78074	8.62674
AX-154313027	6	10426420	2.39e-09	0.170722	1233	0.448482	0.464709	2.56e-06	3.76442	8.62116
AX-115764419	6	10198318	2.41e-09	0.168289	1233	0.448482	0.464701	2.58e-06	3.7802	8.61725
AX-155442983	6	10807856	2.48e-09	0.480941	1233	0.448482	0.464676	2.64e-06	-3.83462	8.6048
AX-283028197	6	10365302	2.54e-09	0.226683	1233	0.448482	0.464654	2.69e-06	3.06715	8.59441
AX-155422975	6	10971962	2.77e-09	0.298459	1233	0.448482	0.464579	2.91e-06	3.70473	8.55812
AX-273118636	6	10874010	2.87e-09	0.482968	1233	0.448482	0.464547	3.01e-06	3.6937	8.54262
AX-156184538	6	9669166	2.88e-09	0.370235	1233	0.448482	0.464542	3.01e-06	4.02446	8.54029
AX-95927875	6	10377542	3.11e-09	0.168289	1233	0.448482	0.464475	3.23e-06	3.75416	8.50785
AX-154032464	6	10914341	3.14e-09	0.173966	1233	0.448482	0.464464	3.25e-06	3.69635	8.5025
AX-95954906	6	10382967	3.18e-09	0.167478	1233	0.448482	0.464452	3.28e-06	3.76884	8.497
AX-155638990	6	10420672	3.89e-09	0.167883	1233	0.448482	0.464273	3.99e-06	3.75233	8.41048
AX-154330154	6	10359505	4.41e-09	0.477697	1233	0.448482	0.464159	4.51e-06	3.60074	8.35516
AX-123161552	6	9684472	5.34e-09	0.360503	1233	0.448482	0.463987	5.44e-06	3.72823	8.27207
AX-155802383	6	10479790	6.32e-09	0.269667	1233	0.448482	0.463836	6.41e-06	3.49816	8.19912
AX-155144399	6	10435626	7.18e-09	0.161395	1233	0.448482	0.463721	7.25e-06	3.56346	8.14373
AX-155684264	6	10479997	7.36e-09	0.293187	1233	0.448482	0.463699	7.4e-06	-3.17016	8.13302
AX-154435586	6	10433017	7.68e-09	0.170316	1233	0.448482	0.463662	7.68e-06	3.64907	8.11478
AX-154964945	6	10565423	8.98e-09	0.391322	1233	0.448482	0.463521	8.95e-06	2.99465	8.04678
AX-115865644	6	10377482	1.02e-08	0.46837	1233	0.448482	0.463405	1.01e-05	3.52831	7.99068
AX-154885960	6	9586016	1.07e-08	0.221817	1233	0.448482	0.463368	1.05e-05	3.95855	7.97237
AX-283028213	6	10368168	1.09e-08	0.173966	1233	0.448482	0.463349	1.07e-05	3.53849	7.9633
AX-154024375	6	10379796	1.25e-08	0.473642	1233	0.448482	0.463222	1.23e-05	3.56378	7.90164
AX-154759957	6	10374435	1.33e-08	0.47283	1233	0.448482	0.463167	1.3e-05	3.54841	7.87495
AX-117364893	6	10131338	1.63e-08	0.180454	1233	0.448482	0.462989	1.58e-05	-3.16403	7.78878
AX-154922931	6	10360828	1.74e-08	0.474453	1233	0.448482	0.46293	1.68e-05	3.53094	7.76023
AX-117386894	6	10377419	1.77e-08	0.475264	1233	0.448482	0.462915	1.7e-05	3.53397	7.75279
AX-154396409	6	10375401	1.92e-08	0.475264	1233	0.448482	0.46284	1.85e-05	3.5209	7.71628
AX-115794015	6	10379141	1.97e-08	0.474858	1233	0.448482	0.462816	1.89e-05	3.51681	7.70507
AX-154598398	6	10374312	2.03e-08	0.474047	1233	0.448482	0.462792	1.93e-05	3.51342	7.69341
AX-155201052	6	10374470	2.06e-08	0.476075	1233	0.448482	0.462778	1.95e-05	3.48571	7.68637
AX-117364693	6	10379516	2.22e-08	0.474453	1233	0.448482	0.462711	2.1e-05	3.48623	7.65364
AX-154313202	6	10374597	2.41e-08	0.470397	1233	0.448482	0.462637	2.27e-05	3.45397	7.61796
AX-179387427	6	10373851	2.75e-08	0.474047	1233	0.448482	0.462518	2.58e-05	3.47138	7.56008
AX-155021746	6	8328707	2.93e-08	0.315491	1233	0.448482	0.462462	2.74e-05	3.10671	7.53301
AX-155733137	6	10469750	3.1e-08	0.476886	1233	0.448482	0.462411	2.89e-05	-3.43297	7.50799
AX-155010147	6	10373511	3.16e-08	0.475669	1233	0.448482	0.462396	2.93e-05	3.47561	7.50089
AX-116839782	6	10681498	3.18e-08	0.38159	1233	0.448482	0.462389	2.94e-05	3.12854	7.49745
AX-155896830	6	9538980	3.5e-08	0.217356	1233	0.448482	0.462303	3.22e-05	3.72703	7.45562
AX-154154106	6	10374088	3.54e-08	0.474047	1233	0.448482	0.462295	3.24e-05	3.43491	7.45148
AX-117384092	6	10377974	3.73e-08	0.475264	1233	0.448482	0.462248	3.4e-05	3.44546	7.42853
AX-117360522	6	10184468	3.94e-08	0.479319	1233	0.448482	0.462199	3.58e-05	-3.38672	7.40488
AX-117370662	6	9634427	4.49e-08	0.368208	1233	0.448482	0.462081	4.07e-05	-3.62307	7.34737
AX-123176081	6	9553184	4.53e-08	0.215734	1233	0.448482	0.462075	4.09e-05	3.63278	7.34436
AX-115849829	6	10975870	4.84e-08	0.166667	1233	0.448482	0.462014	4.35e-05	3.30401	7.31507
AX-115766691	6	10356181	4.96e-08	0.477291	1233	0.448482	0.461992	4.45e-05	3.38394	7.30436
AX-117366604	6	10155269	5.76e-08	0.454988	1233	0.448482	0.461859	5.15e-05	2.93472	7.23924
AX-155530747	5	23097046	5.88e-08	0.25588	1233	0.448482	0.461842	5.23e-05	2.98432	7.23097
AX-154964248	6	10972638	6.06e-08	0.328873	1233	0.448482	0.461815	5.37e-05	-3.04732	7.21774
AX-117353641	6	10960287	7.29e-08	0.439984	1233	0.448482	0.46165	6.41e-05	3.07844	7.1375
AX-117390145	6	10270931	7.29e-08	0.160584	1233	0.448482	0.46165	6.41e-05	3.31284	7.13733
AX-156074690	6	9587990	7.39e-08	0.214923	1233	0.448482	0.461637	6.48e-05	3.59763	7.13123
AX-154779833	6	9545021	8.65e-08	0.218167	1233	0.448482	0.461497	7.55e-05	3.59838	7.06295
AX-155048598	6	10374964	8.89e-08	0.470803	1233	0.448482	0.461473	7.74e-05	3.2595	7.05098
AX-154677198	6	10359542	9.86e-08	0.473642	1233	0.448482	0.461381	8.55e-05	3.27473	7.00599
AX-155611447	6	10276206	1.03e-07	0.159367	1233	0.448482	0.461346	8.86e-05	-3.25672	6.98898
AX-154417056	6	9671249	1.17e-07	0.229521	1233	0.448482	0.461231	0.000100449	3.47038	6.93293
AX-115840829	6	10693033	1.21e-07	0.472425	1233	0.448482	0.461201	0.000103512	3.28011	6.91833
AX-155963541	6	9581227	1.28e-07	0.219789	1233	0.448482	0.461151	0.000109086	3.60494	6.894
AX-117391071	7	29077790	1.37e-07	0.130576	1233	0.448482	0.46109	0.000116414	2.23687	6.86422
AX-154598156	6	9660172	1.48e-07	0.0957015	1233	0.448482	0.461018	0.000125805	3.75561	6.82899
AX-283013594	6	8278039	1.52e-07	0.384834	1233	0.448482	0.460993	0.000128944	2.81801	6.81676
AX-95955756	6	8131280	1.54e-07	0.251825	1233	0.448482	0.460987	0.000129395	2.59075	6.81371
AX-283023443	6	9566049	1.7e-07	0.233982	1233	0.448482	0.460898	0.000142578	-3.32246	6.77006
AX-156184640	6	9583807	1.86e-07	0.216545	1233	0.448482	0.460819	0.000155341	3.51661	6.73131
AX-115770765	6	10975390	2.2e-07	0.393755	1233	0.448482	0.460668	0.000183424	2.89393	6.65763
AX-154412610	7	28569163	2.24e-07	0.262368	1233	0.448482	0.46065	0.000186543	-2.71804	6.6488
AX-117364482	6	10279672	2.28e-07	0.169505	1233	0.448482	0.460635	0.000189135	3.06746	6.64131
AX-154620444	6	10438538	2.48e-07	0.457421	1233	0.448482	0.460562	0.000204678	2.77277	6.60551
AX-115736404	6	10890647	2.53e-07	0.393755	1233	0.448482	0.460543	0.000208434	2.87127	6.59613
AX-277531207	6	9551240	2.98e-07	0.220195	1233	0.448482	0.4604	0.000244022	3.38716	6.52618
AX-281219413	6	9546533	3.01e-07	0.215734	1233	0.448482	0.46039	0.000245857	-3.4268	6.52145
AX-154864629	6	10885043	3.1e-07	0.393755	1233	0.448482	0.460365	0.000252227	2.85617	6.50886
AX-154585478	6	10906212	3.98e-07	0.394161	1233	0.448482	0.460143	0.00032274	2.82029	6.40033
AX-115772112	6	7646131	4.34e-07	0.0316302	1233	0.448482	0.460066	0.000351283	-4.67319	6.36206
AX-179385641	6	10403743	4.49e-07	0.360908	1233	0.448482	0.460037	0.000361453	-2.72479	6.34821
AX-95937338	6	10184310	4.6e-07	0.244931	1233	0.448482	0.460015	0.000369305	2.78397	6.33742
AX-154248381	6	10130280	4.65e-07	0.454177	1233	0.448482	0.460005	0.000372293	2.67209	6.33247
AX-154209235	7	28571221	5.07e-07	0.116788	1233	0.448482	0.45993	0.00040423	2.81476	6.29528
AX-155585857	6	10681933	5.56e-07	0.230333	1233	0.448482	0.459847	0.000442507	3.05208	6.25455
AX-156086051	6	9576119	7.83e-07	0.216139	1233	0.448482	0.459546	0.000620262	3.26317	6.10646
AX-155692093	7	28567614	1.03e-06	0.114761	1233	0.448482	0.459303	0.000813849	2.73177	5.98706
AX-115750771	6	7383471	1.04e-06	0.187753	1233	0.448482	0.459291	0.000822116	-4.03857	5.98124
AX-154950990	7	28572725	1.37e-06	0.272101	1233	0.448482	0.459055	0.00107218	2.65919	5.86449
AX-155718831	7	28573614	1.4e-06	0.115977	1233	0.448482	0.459032	0.00109709	2.6811	5.8531
AX-115770306	7	28920662	1.46e-06	0.400243	1233	0.448482	0.458996	0.00113878	1.64163	5.83549
AX-154336833	7	28567277	1.57e-06	0.268451	1233	0.448482	0.45893	0.0012236	-2.52462	5.80288
AX-155173390	7	28565988	1.84e-06	0.114761	1233	0.448482	0.458794	0.0014239	2.65853	5.73564
AX-115817884	7	29456880	2.02e-06	0.223439	1233	0.448482	0.458709	0.00156322	1.97948	5.6937
AX-115784913	6	10360687	2.14e-06	0.382401	1233	0.448482	0.45866	0.00164799	2.32115	5.66937
AX-155644562	7	28573738	2.55e-06	0.261557	1233	0.448482	0.458506	0.00195728	2.56542	5.59328
AX-117484483	6	10382901	2.72e-06	0.482563	1233	0.448482	0.45845	0.00208007	-2.92369	5.56547
AX-277946230	7	28567966	4.16e-06	0.0965126	1233	0.448482	0.458077	0.00317119	2.5535	5.38094
AX-154283327	6	11134664	4.37e-06	0.19262	1233	0.448482	0.458034	0.00332233	2.53446	5.35935
AX-117394225	6	10374169	4.66e-06	0.467964	1233	0.448482	0.457978	0.0035308	-2.74019	5.33154
AX-153879289	6	10973596	4.92e-06	0.320357	1233	0.448482	0.457931	0.00371278	2.69842	5.30835
AX-153942476	6	8198803	5.15e-06	0.430251	1233	0.448482	0.45789	0.0038778	2.24361	5.2881
AX-154491248	7	28570528	5.21e-06	0.270479	1233	0.448482	0.45788	0.00390641	2.52745	5.28295
AX-273062446	6	11046064	5.22e-06	0.492701	1233	0.448482	0.457878	0.00390641	2.74356	5.28219
AX-154865835	6	11138771	5.27e-06	0.193025	1233	0.448482	0.457871	0.00392991	2.54887	5.27824
AX-115787286	6	10679229	5.48e-06	0.412409	1233	0.448482	0.457836	0.00407746	2.94087	5.26088
AX-117379878	6	10202770	5.78e-06	0.48824	1233	0.448482	0.457789	0.00428633	-2.68697	5.23785
AX-155255069	6	8227807	6.03e-06	0.435523	1233	0.448482	0.457752	0.00445894	2.26393	5.21936
AX-154197065	7	28571176	7.18e-06	0.273317	1233	0.448482	0.457601	0.00528598	-2.34739	5.14413
AX-281132152	1	22624731	7.36e-06	0.0328467	1233	0.448482	0.457578	0.00540786	-3.40735	5.1329
AX-154678555	6	11162110	7.47e-06	0.192214	1233	0.448482	0.457565	0.00547052	2.51752	5.12657
AX-275585493	6	8694779	7.63e-06	0.437145	1233	0.448482	0.457547	0.00556886	-1.65655	5.11752
AX-115772775	6	10554837	8.1e-06	0.384428	1233	0.448482	0.457495	0.00589794	2.3274	5.09126
AX-278697778	6	10113911	8.33e-06	0.0344688	1233	0.448482	0.457471	0.0060402	4.16748	5.0796
AX-154272748	6	10103484	9.11e-06	0.0352798	1233	0.448482	0.457392	0.00659272	-4.14733	5.04027
AX-155795478	6	11217626	9.42e-06	0.19708	1233	0.448482	0.457363	0.00679492	-2.40594	5.02585
AX-117366357	6	9655248	1.08e-05	0.108678	1233	0.448482	0.457248	0.00773148	2.82561	4.96847
AX-117355624	6	11233263	1.11e-05	0.191403	1233	0.448482	0.457221	0.00795018	2.46366	4.95506
AX-115783291	6	11233348	1.13e-05	0.190187	1233	0.448482	0.457202	0.00810049	2.44343	4.94563
AX-154436142	6	11001076	1.14e-05	0.315491	1233	0.448482	0.457197	0.008122	2.53508	4.94318
AX-117383734	6	11288348	1.2e-05	0.190998	1233	0.448482	0.457154	0.00851274	2.45709	4.92149
AX-153982027	6	8108360	1.29e-05	0.426602	1233	0.448482	0.457093	0.00910292	-2.34766	4.8911
AX-115819942	6	8230305	1.33e-05	0.427413	1233	0.448482	0.457064	0.00937965	-2.33642	4.87681
AX-115856800	6	11272611	1.42e-05	0.191809	1233	0.448482	0.457009	0.00996867	2.43278	4.84909
AX-155106093	6	11228833	1.43e-05	0.191809	1233	0.448482	0.457	0.010037	2.43381	4.84485
AX-154832717	6	8198986	1.46e-05	0.438362	1233	0.448482	0.45698	0.0101973	-2.10211	4.83465
AX-117392096	6	11283489	1.46e-05	0.192214	1233	0.448482	0.45698	0.0101973	2.41573	4.83458
AX-154436422	6	11268930	1.46e-05	0.191809	1233	0.448482	0.456979	0.0101973	2.43022	4.83417
AX-155011484	6	11262101	1.54e-05	0.188564	1233	0.448482	0.456934	0.0107058	2.41174	4.81178
AX-115787294	6	2235191	1.72e-05	0.470397	1233	0.448482	0.456838	0.011929	1.43983	4.76354
AX-154552577	6	10101152	1.92e-05	0.0336577	1233	0.448482	0.456745	0.0132359	4.0765	4.71714
AX-154788508	6	11261391	1.96e-05	0.41322	1233	0.448482	0.456725	0.0135048	2.3331	4.70716
AX-154049839	6	9471426	1.98e-05	0.34631	1233	0.448482	0.456716	0.0136126	-3.55358	4.70247
AX-123161618	6	10453387	2.12e-05	0.375101	1233	0.448482	0.456657	0.014528	-2.18928	4.67297
AX-115816044	6	7490928	2.14e-05	0.18897	1233	0.448482	0.456648	0.0146281	-3.52551	4.66875
AX-115741651	6	8230903	2.21e-05	0.427413	1233	0.448482	0.456622	0.0150388	-2.26149	4.65549
AX-154283255	6	11244522	2.3e-05	0.407137	1233	0.448482	0.456587	0.0156053	2.2893	4.6382
AX-154936853	6	10679624	2.32e-05	0.331711	1233	0.448482	0.456579	0.0157152	2.37352	4.63393
AX-115743325	6	11224838	2.46e-05	0.412409	1233	0.448482	0.45653	0.0165742	2.30445	4.60959
AX-115758913	6	10271034	2.49e-05	0.392133	1233	0.448482	0.456519	0.0167161	2.10788	4.60394
AX-95937592	7	29256983	2.49e-05	0.291971	1233	0.448482	0.456518	0.0167161	1.87599	4.60346
AX-155495936	7	26615309	2.55e-05	0.0977291	1233	0.448482	0.456496	0.0170855	2.83398	4.59275
AX-117363961	6	10681976	2.59e-05	0.327656	1233	0.448482	0.456483	0.0172995	2.35905	4.58609
AX-155473578	6	8196729	2.6e-05	0.432685	1233	0.448482	0.456481	0.0172995	2.06548	4.58494
AX-154192385	6	8197202	2.81e-05	0.425385	1233	0.448482	0.456415	0.0186094	-2.2422	4.55204
AX-153977688	6	11185837	2.96e-05	0.188159	1233	0.448482	0.45637	0.0195536	2.33057	4.52934
AX-153915449	6	8196056	3.04e-05	0.420114	1233	0.448482	0.456345	0.0200817	2.22455	4.51658
AX-115812363	6	10279310	3.14e-05	0.263179	1233	0.448482	0.456319	0.0206323	2.20724	4.50364
AX-115805532	6	10023953	3.15e-05	0.464315	1233	0.448482	0.456315	0.0206741	-1.83838	4.50157
AX-282877199	5	26982013	3.31e-05	0.12571	1233	0.448482	0.456271	0.0216735	2.27947	4.47988
AX-154393063	6	10673836	3.32e-05	0.332928	1233	0.448482	0.456269	0.0216813	2.34144	4.47854
AX-154717627	6	10660665	3.36e-05	0.32279	1233	0.448482	0.45626	0.021843	2.33528	4.47414
AX-115780747	6	11231502	3.4e-05	0.409165	1233	0.448482	0.456248	0.022084	2.24866	4.4682
AX-115813951	6	10681005	3.47e-05	0.330495	1233	0.448482	0.456232	0.0224531	2.33549	4.45983
AX-155299538	6	11228423	3.84e-05	0.412409	1233	0.448482	0.456143	0.0248126	2.2468	4.41526
AX-123161450	6	8181084	3.99e-05	0.426196	1233	0.448482	0.45611	0.0257134	-2.22719	4.39861
AX-155047829	6	11236361	4.21e-05	0.412409	1233	0.448482	0.456064	0.0270275	2.21125	4.3758
AX-154283913	6	10097970	4.39e-05	0.0377129	1233	0.448482	0.456028	0.0281209	3.72212	4.35742
AX-155570679	6	10345230	5e-05	0.256691	1233	0.448482	0.455915	0.0319596	2.1377	4.30069
AX-115808205	6	10106394	5.11e-05	0.229116	1233	0.448482	0.455897	0.0325362	2.42747	4.29177
AX-154000914	6	11227801	5.46e-05	0.412814	1233	0.448482	0.45584	0.0346675	2.18993	4.26306
AX-115795480	6	11001274	5.57e-05	0.313058	1233	0.448482	0.455823	0.0352291	2.31684	4.25447
AX-115788375	11	648132	5.57e-05	0.467559	1233	0.448482	0.455822	0.0352291	1.65082	4.25379
AX-123161599	6	10352575	5.6e-05	0.263585	1233	0.448482	0.455818	0.0353008	2.14011	4.25169
AX-117388821	6	8118601	5.62e-05	0.430657	1233	0.448482	0.455816	0.0353008	-2.17998	4.25063
AX-115809668	6	7152342	6.04e-05	0.0389294	1233	0.448482	0.455753	0.0378867	3.50867	4.21879
AX-154272594	11	664429	6.6e-05	0.461476	1233	0.448482	0.455677	0.0412648	1.64696	4.18057
AX-154502317	6	10343840	6.88e-05	0.26399	1233	0.448482	0.455641	0.0428867	2.11756	4.16269
AX-274225247	7	26635749	7.26e-05	0.095296	1233	0.448482	0.455595	0.0451524	2.68979	4.13921
AX-275518110	5	26881298	7.55e-05	0.121249	1233	0.448482	0.455561	0.0468308	2.17616	4.12223
AX-115785778	6	8235260	7.96e-05	0.414842	1233	0.448482	0.455516	0.0492409	2.11398	4.09932
AX-95926976	5	26967577	8.53e-05	0.386861	1233	0.448482	0.455455	0.0526893	1.75458	4.06881
AX-154333767	6	25940335	8.71e-05	0.0636659	1233	0.448482	0.455438	0.0536367	-2.35501	4.05995
AX-279148373	1	8949543	8.77e-05	0.0665045	1233	0.448482	0.455432	0.05389	-2.26184	4.05679
AX-155191717	6	9678368	9.62e-05	0.351176	1233	0.448482	0.455352	0.0589553	3.22237	4.01667
AX-283035479	6	11156944	0.000100394	0.406732	1233	0.448482	0.455316	0.0613469	-2.07312	3.99829
AX-154110091	6	11253208	0.000104248	0.191403	1233	0.448482	0.455284	0.0634921	2.16169	3.98193
AX-273048741	5	26845931	0.000104433	0.382401	1233	0.448482	0.455282	0.0634921	1.72552	3.98116
AX-155441011	6	11251795	0.000106768	0.408354	1233	0.448482	0.455263	0.0647477	2.08031	3.97156
AX-116843531	6	8117103	0.000111553	0.430251	1233	0.448482	0.455226	0.067479	-2.09308	3.95252
AX-281225775	6	10493222	0.000112888	0.45661	1233	0.448482	0.455215	0.068115	-2.11608	3.94735
AX-154669481	6	11250993	0.000118187	0.411598	1233	0.448482	0.455176	0.0711336	-2.04131	3.92743
AX-155422796	9	15420038	0.000118713	0.253852	1233	0.448482	0.455172	0.0712714	5.55578	3.9255
AX-154122158	8	5441059	0.00012986	0.406326	1233	0.448482	0.455095	0.0777694	-1.68604	3.88652
AX-153964524	8	5441106	0.00013366	0.406732	1233	0.448482	0.455071	0.079846	-1.67492	3.874
AX-123160329	5	26247318	0.000136167	0.326034	1233	0.448482	0.455055	0.0811278	1.60672	3.86593
AX-154632468	2	35336271	0.000136819	0.00121655	1233	0.448482	0.455051	0.0811278	22.3885	3.86385
AX-154966885	3	10317949	0.000136819	0.00121655	1233	0.448482	0.455051	0.0811278	22.3885	3.86385
AX-154847187	7	22826497	0.000137763	0.000405515	1233	0.448482	0.455045	0.0814859	-27.1717	3.86087
AX-123164707	8	5399823	0.00013924	0.412409	1233	0.448482	0.455036	0.0821577	-1.66375	3.85623
AX-154854644	6	9679498	0.000140916	0.351987	1233	0.448482	0.455025	0.0829427	3.08717	3.85104
AX-154039777	6	8161528	0.000146358	0.409165	1233	0.448482	0.454993	0.0859352	2.00119	3.83458
AX-123164164	7	26267622	0.000149802	0.390511	1233	0.448482	0.454973	0.0877428	-1.51362	3.82448
AX-154953414	8	5442113	0.000161621	0.405921	1233	0.448482	0.454908	0.0944349	-1.66398	3.7915
AX-115744208	6	8235029	0.000174806	0.411598	1233	0.448482	0.454841	0.101891	1.9938	3.75744
AX-95957231	7	26628793	0.000185478	0.254663	1233	0.448482	0.454791	0.10785	2.44961	3.73171
AX-115738961	7	26611352	0.000189715	0.248581	1233	0.448482	0.454771	0.110047	2.43672	3.7219
AX-117383318	5	26932044	0.000193641	0.287916	1233	0.448482	0.454754	0.112054	1.62753	3.713
AX-115788975	5	26888797	0.000195693	0.384023	1233	0.448482	0.454745	0.112969	-1.63505	3.70842
AX-155252191	11	10870157	0.000210313	0.489862	1233	0.448482	0.454683	0.121118	-4.1487	3.67713
AX-155678456	8	5433850	0.000213067	0.409976	1233	0.448482	0.454672	0.12241	-1.60637	3.67148
AX-283009603	6	7822950	0.000219673	0.414842	1233	0.448482	0.454646	0.125904	1.55874	3.65822
AX-115745235	12	2688516	0.000225862	0.278994	1233	0.448482	0.454623	0.129143	1.76601	3.64616
AX-153902145	6	10094929	0.000227765	0.0519059	1233	0.448482	0.454615	0.129922	3.04603	3.64251
AX-115767753	6	1989861	0.000232538	0.323601	1233	0.448482	0.454598	0.13233	-1.28479	3.63351
AX-155029441	7	26615486	0.000238191	0.0969181	1233	0.448482	0.454577	0.135226	2.47968	3.62308
AX-275546623	6	2046505	0.000239855	0.303325	1233	0.448482	0.454571	0.13585	-1.26439	3.62005
AX-154050479	8	5394624	0.000244787	0.405921	1233	0.448482	0.454554	0.138317	-1.61826	3.61121
AX-115825422	7	28914563	0.000254737	0.330089	1233	0.448482	0.45452	0.143602	1.4446	3.59391
AX-273926941	6	1835081	0.000259371	0.319951	1233	0.448482	0.454505	0.145871	-1.30754	3.58608
AX-123164163	7	26267396	0.000261108	0.45296	1233	0.448482	0.454499	0.146506	1.46057	3.58318
AX-283120539	1	31224990	0.000261735	0.0587997	1233	0.448482	0.454497	0.146515	2.48684	3.58214
AX-154696273	6	8108790	0.000263882	0.431062	1233	0.448482	0.45449	0.147373	-1.94451	3.57859
AX-116841041	1	33485305	0.000267687	0.219789	1233	0.448482	0.454478	0.148841	2.53	3.57237
AX-115738765	5	26721949	0.000267749	0.324006	1233	0.448482	0.454478	0.148841	1.55408	3.57227
AX-275524079	5	27889321	0.000286649	0.396999	1233	0.448482	0.45442	0.158979	1.64948	3.54265
AX-154583566	9	1838868	0.000289801	0.00121655	1233	0.448482	0.45441	0.160357	15.1604	3.5379
AX-283150309	2	19306835	0.000292199	0.040957	1233	0.448482	0.454403	0.161312	-3.14901	3.53432
AX-117389713	6	8116426	0.00030936	0.450527	1233	0.448482	0.454355	0.170394	1.82201	3.50954
AX-154933378	11	11079103	0.000314878	0.487024	1233	0.448482	0.45434	0.173037	-4.08903	3.50186
AX-115806773	6	2042047	0.000321059	0.373885	1233	0.448482	0.454323	0.175707	-1.38897	3.49342
AX-117386549	6	26108684	0.000321201	0.462693	1233	0.448482	0.454323	0.175707	-1.40259	3.49322
AX-280295301	2	5114736	0.000327074	0.387672	1233	0.448482	0.454308	0.178513	-1.4242	3.48535
AX-117381710	6	8127687	0.000332941	0.431468	1233	0.448482	0.454293	0.181303	-1.94926	3.47763
AX-115854441	7	26679504	0.000344075	0.102595	1233	0.448482	0.454265	0.18674	2.36169	3.46335
AX-154067042	8	5428334	0.000344479	0.407948	1233	0.448482	0.454264	0.18674	1.55464	3.46284
AX-154424949	7	26452486	0.000347264	0.00243309	1233	0.448482	0.454257	0.187825	10.5694	3.45934
AX-123161444	6	8160156	0.000352877	0.415653	1233	0.448482	0.454243	0.190432	1.93059	3.45238
AX-199339078	5	28131264	0.000354248	0.180049	1233	0.448482	0.45424	0.190743	1.56168	3.45069
AX-273971643	6	10179293	0.000359052	0.138686	1233	0.448482	0.454228	0.192898	2.2486	3.44484
AX-199316881	6	9380363	0.000384258	0.344688	1233	0.448482	0.454171	0.205978	-3.07098	3.41538
AX-154405368	6	8145433	0.000386893	0.414842	1233	0.448482	0.454165	0.206929	1.92217	3.41241
AX-154078890	6	8089102	0.000391459	0.414031	1233	0.448482	0.454155	0.208906	1.89754	3.40731
AX-155054211	6	1736459	0.000399634	0.319951	1233	0.448482	0.454138	0.212796	-1.24943	3.39834
AX-154817411	6	8138271	0.000407506	0.437956	1233	0.448482	0.454121	0.216508	-1.8388	3.38987
AX-154192421	6	8171343	0.000410473	0.451338	1233	0.448482	0.454115	0.217557	1.80548	3.38671
AX-117363688	6	8129879	0.000411294	0.414842	1233	0.448482	0.454113	0.217557	1.91592	3.38585
AX-155152470	6	8136839	0.000416118	0.41322	1233	0.448482	0.454103	0.219625	1.911	3.38078
AX-280918653	1	970773	0.000442169	0.10665	1233	0.448482	0.454052	0.232863	-2.15694	3.35441
AX-154977836	6	8166093	0.000443997	0.422141	1233	0.448482	0.454049	0.233314	1.87311	3.35262
AX-116845923	5	16100147	0.000451006	0.484996	1233	0.448482	0.454035	0.23648	-1.33681	3.34582
AX-154352642	6	8113516	0.000455644	0.414031	1233	0.448482	0.454027	0.238391	1.87677	3.34137
AX-154155561	6	26132924	0.000462674	0.309813	1233	0.448482	0.454014	0.241543	-1.33899	3.33472
AX-115831764	6	26139274	0.000493123	0.316302	1233	0.448482	0.45396	0.256881	-1.33767	3.30704
AX-155851480	1	873686	0.000517953	0.112733	1233	0.448482	0.453918	0.269231	2.04618	3.28571
AX-115864695	6	8163081	0.000525619	0.466748	1233	0.448482	0.453906	0.272626	-1.75612	3.27933
AX-117373487	6	8154132	0.000536571	0.420114	1233	0.448482	0.453888	0.277707	-1.72033	3.27037
AX-154392809	6	10089209	0.000564276	0.115572	1233	0.448482	0.453846	0.291315	3.31209	3.24851
AX-278266569	6	9264847	0.000565291	0.115977	1233	0.448482	0.453844	0.291315	3.43657	3.24773
AX-274497420	6	9322976	0.000589915	0.196269	1233	0.448482	0.453808	0.303354	-2.88445	3.22921
AX-279222549	1	24366725	0.00059599	0.479724	1233	0.448482	0.4538	0.305823	1.81366	3.22476
AX-154248397	6	10100304	0.00060659	0.39335	1233	0.448482	0.453785	0.310599	2.24495	3.2171
AX-154209660	6	8111562	0.000633381	0.447689	1233	0.448482	0.453748	0.323627	1.70571	3.19834
AX-154674236	6	8135956	0.00063522	0.41768	1233	0.448482	0.453746	0.323877	1.74333	3.19708
AX-117358609	1	29024851	0.000645561	0.222222	1233	0.448482	0.453732	0.328452	1.32556	3.19006
AX-154817457	12	2389546	0.00065475	0.281427	1233	0.448482	0.45372	0.332423	3.37414	3.18392
AX-154446350	6	8093415	0.000665699	0.416869	1233	0.448482	0.453706	0.337269	1.82455	3.17672
AX-115774812	5	28220728	0.000685426	0.392944	1233	0.448482	0.453682	0.346533	1.55157	3.16404
AX-275592127	6	10011761	0.00069878	0.0206813	1233	0.448482	0.453666	0.352542	-4.41871	3.15566
AX-154562384	11	12883986	0.000722827	0.491079	1233	0.448482	0.453637	0.363347	4.28179	3.14097
AX-115766285	6	9908114	0.000723223	0.34266	1233	0.448482	0.453637	0.363347	2.89423	3.14073
AX-117370920	1	8901042	0.000727272	0.214517	1233	0.448482	0.453632	0.364618	-1.45776	3.1383
AX-95956647	6	9289898	0.000739692	0.213706	1233	0.448482	0.453618	0.370072	2.50435	3.13095
AX-155449211	6	8084720	0.000782006	0.412003	1233	0.448482	0.453571	0.390429	1.80488	3.10679
AX-155464835	6	8107187	0.000801624	0.440795	1233	0.448482	0.45355	0.399393	1.66162	3.09603
AX-123171623	12	2344586	0.000806557	0.283861	1233	0.448482	0.453545	0.401019	3.10701	3.09336
AX-117367469	1	912393	0.000826498	0.109084	1233	0.448482	0.453524	0.410085	-1.99476	3.08276
AX-154260290	1	925037	0.000832129	0.108273	1233	0.448482	0.453519	0.411767	-2.05057	3.07981
AX-283517100	8	5376958	0.000833319	0.325629	1233	0.448482	0.453517	0.411767	1.62843	3.07919
AX-155606814	6	8085598	0.000860214	0.411192	1233	0.448482	0.453491	0.424185	1.69408	3.06539
AX-115773258	9	15828328	0.000885066	0.355231	1233	0.448482	0.453467	0.435373	-1.7251	3.05302
AX-154938907	12	2488640	0.000886529	0.280211	1233	0.448482	0.453465	0.435373	3.23198	3.05231
AX-115756062	1	24401986	0.000904749	0.418491	1233	0.448482	0.453448	0.442593	1.39076	3.04347
AX-154485445	2	18468059	0.000904917	0.0494728	1233	0.448482	0.453448	0.442593	-2.77692	3.04339
AX-115866814	5	28303320	0.00090729	0.395377	1233	0.448482	0.453446	0.442851	1.50928	3.04225
AX-117363770	6	7157274	0.000913562	0.186537	1233	0.448482	0.45344	0.445008	-2.59568	3.03926
AX-153964956	8	5431274	0.000916338	0.407137	1233	0.448482	0.453438	0.445457	-1.43557	3.03794
AX-115767252	6	10104001	0.000942163	0.391322	1233	0.448482	0.453414	0.457086	2.14266	3.02587
AX-155048201	6	10861380	0.000959216	0.139092	1233	0.448482	0.453399	0.464421	2.12025	3.01808
AX-95927659	6	9337148	0.000966877	0.341444	1233	0.448482	0.453393	0.467189	3.05528	3.01463
AX-155529675	12	2562710	0.0009852	0.277372	1233	0.448482	0.453377	0.475086	3.11145	3.00648

## Sheet: Table S7
Supplementary table S7. List of SNPs associated with panicle length in GWAS analysis using the 580K SNP Chip Genotyping Array
SNP	Chromosome	Position	P.value	maf	nobs	Rsquare.of.Model.without.SNP	Rsquare.of.Model.with.SNP	FDR_Adjusted_P-values	effect	-log 10 (P)
AX-95959478	9	16415391	3.24e-22	0.268842	1287	0.286707	0.340921	7.78e-17	1.91014	21.4895
AX-276237712	9	17298475	3.88e-14	0.499223	1287	0.286707	0.319257	4.66e-09	-1.1422	13.4112
AX-154381190	9	18022012	1.05e-11	0.286325	1287	0.286707	0.312895	8.37e-07	1.21609	10.9808
AX-155786915	9	16490775	7.22e-11	0.0578866	1287	0.286707	0.310717	4.34e-06	-2.18185	10.1415
AX-155557063	9	16490378	1.05e-10	0.0547786	1287	0.286707	0.310301	4.49e-06	-2.1921	9.9806
AX-154124054	9	16487583	1.12e-10	0.0582751	1287	0.286707	0.310221	4.49e-06	-2.09476	9.95001
AX-95938232	9	16543763	2.23e-10	0.0582751	1287	0.286707	0.309451	7.65e-06	-2.11963	9.65175
AX-154441441	9	16490492	4.67e-10	0.0571096	1287	0.286707	0.308621	1.32e-05	-2.08645	9.33022
AX-154606673	9	16490125	4.96e-10	0.0571096	1287	0.286707	0.308555	1.32e-05	-2.08399	9.30443
AX-115737226	9	16867483	1.45e-09	0.215618	1287	0.286707	0.307357	3.48e-05	-1.99356	8.83884
AX-283693666	9	15591135	2.4e-09	0.106449	1287	0.286707	0.306794	5.25e-05	-1.3474	8.61944
AX-115821718	9	17185419	3.5e-09	0.216006	1287	0.286707	0.306375	7.01e-05	-1.88353	8.45597
AX-117360521	9	17109742	4.12e-09	0.0637141	1287	0.286707	0.306195	7.4e-05	-1.90957	8.38558
AX-154848219	9	17116680	4.31e-09	0.21756	1287	0.286707	0.306142	7.4e-05	-1.92675	8.36509
AX-154948505	9	17215437	5.07e-09	0.186869	1287	0.286707	0.305963	8.12e-05	0.947754	8.29517
AX-117388485	9	17290563	5.88e-09	0.0613831	1287	0.286707	0.305798	8.16e-05	-1.90895	8.23062
AX-155141882	9	17140824	6.03e-09	0.0656566	1287	0.286707	0.305769	8.16e-05	-1.86619	8.21936
AX-115862925	9	17658414	6.11e-09	0.0598291	1287	0.286707	0.305755	8.16e-05	-1.90908	8.21366
AX-155203579	9	17516141	6.9e-09	0.210567	1287	0.286707	0.30562	8.73e-05	-1.86264	8.16111
AX-115769735	9	17103115	7.34e-09	0.216783	1287	0.286707	0.305552	8.82e-05	-1.87405	8.13438
AX-115815750	9	17657740	8.69e-09	0.0582751	1287	0.286707	0.305364	9.51e-05	-1.91962	8.06073
AX-153935710	9	17218532	8.71e-09	0.18648	1287	0.286707	0.305362	9.51e-05	0.932409	8.06011
AX-154610574	9	17213721	9.25e-09	0.186869	1287	0.286707	0.305295	9.66e-05	0.93135	8.03391
AX-155718545	9	17506122	9.72e-09	0.211733	1287	0.286707	0.30524	9.73e-05	-1.82306	8.01213
AX-154607322	9	17135120	1.14e-08	0.217172	1287	0.286707	0.30506	0.000107555	-1.85387	7.94186
AX-155803286	9	16496482	1.16e-08	0.0672106	1287	0.286707	0.30504	0.000107555	-1.6955	7.93405
AX-276235752	9	17081620	1.27e-08	0.216783	1287	0.286707	0.304947	0.000112663	-1.85925	7.8975
AX-155624350	9	17104391	1.33e-08	0.0652681	1287	0.286707	0.304891	0.000114268	-1.84007	7.87557
AX-154228670	9	17139948	1.45e-08	0.216395	1287	0.286707	0.304796	0.00012017	-1.85422	7.83845
AX-154848207	9	17119429	1.73e-08	0.214452	1287	0.286707	0.3046	0.000126073	-1.78093	7.76164
AX-123167260	9	17562389	1.78e-08	0.21251	1287	0.286707	0.304568	0.000126073	1.81536	7.74884
AX-154308107	9	17119412	1.8e-08	0.215618	1287	0.286707	0.304556	0.000126073	-1.82101	7.74412
AX-153958513	9	17543277	1.81e-08	0.211733	1287	0.286707	0.304553	0.000126073	-1.82946	7.74319
AX-154738093	9	15556584	1.82e-08	0.259518	1287	0.286707	0.304546	0.000126073	1.27034	7.74039
AX-154493937	9	17116748	1.84e-08	0.0629371	1287	0.286707	0.304535	0.000126073	-1.85141	7.73596
AX-154186404	9	17510387	1.95e-08	0.211344	1287	0.286707	0.304467	0.000126165	-1.78538	7.70925
AX-154098251	9	17174241	1.96e-08	0.0625486	1287	0.286707	0.304465	0.000126165	-1.83836	7.70851
AX-115765586	9	17424519	2.03e-08	0.212898	1287	0.286707	0.304425	0.000126165	-1.78446	7.69301
AX-155556517	9	17141327	2.05e-08	0.0641026	1287	0.286707	0.304414	0.000126165	-1.81833	7.68864
AX-154457425	9	17514708	2.12e-08	0.212898	1287	0.286707	0.304376	0.00012733	-1.81065	7.67366
AX-115756297	9	17210972	2.24e-08	0.340326	1287	0.286707	0.304315	0.00012761	0.907953	7.64979
AX-115787356	9	17491674	2.3e-08	0.0602176	1287	0.286707	0.304287	0.00012761	-1.82467	7.63876
AX-154607309	9	17123692	2.46e-08	0.0629371	1287	0.286707	0.304213	0.00012761	-1.77227	7.60968
AX-155487238	9	17171712	2.46e-08	0.0609946	1287	0.286707	0.304212	0.00012761	-1.826	7.60909
AX-154661177	9	17194188	2.47e-08	0.216006	1287	0.286707	0.304207	0.00012761	-1.81889	7.60735
AX-115844575	9	17197282	2.5e-08	0.216395	1287	0.286707	0.304195	0.00012761	-1.81468	7.60266
AX-117360890	9	17149202	2.5e-08	0.216395	1287	0.286707	0.304195	0.00012761	-1.81468	7.60266
AX-154875450	9	17107880	2.55e-08	0.211733	1287	0.286707	0.30417	0.000127872	-1.78352	7.59263
AX-154444212	9	17188719	2.79e-08	0.0625486	1287	0.286707	0.304073	0.000136664	-1.81754	7.5548
AX-155061702	9	17109424	2.95e-08	0.215618	1287	0.286707	0.30401	0.000141863	-1.79398	7.52981
AX-278855657	9	16701005	3.07e-08	0.0613831	1287	0.286707	0.303967	0.000144507	1.72894	7.51319
AX-155784014	9	17150443	3.24e-08	0.0644911	1287	0.286707	0.303906	0.000147632	-1.77823	7.48909
AX-155293845	9	17107646	3.3e-08	0.215229	1287	0.286707	0.303888	0.000147632	-1.79795	7.48201
AX-155037685	9	17194797	3.32e-08	0.0637141	1287	0.286707	0.303881	0.000147632	-1.77759	7.47907
AX-155777762	9	17208139	3.49e-08	0.186092	1287	0.286707	0.303825	0.000152447	0.878137	7.45717
AX-154893200	9	17527796	3.67e-08	0.210567	1287	0.286707	0.303769	0.000152632	-1.77158	7.43536
AX-116843575	9	17185192	3.75e-08	0.0621601	1287	0.286707	0.303746	0.000152632	-1.80807	7.42615
AX-154057910	9	17131809	3.75e-08	0.0621601	1287	0.286707	0.303746	0.000152632	-1.80807	7.42615
AX-154782029	9	17126178	3.75e-08	0.0621601	1287	0.286707	0.303746	0.000152632	-1.80807	7.42615
AX-154875030	9	17172676	4.07e-08	0.0707071	1287	0.286707	0.303654	0.000163099	-1.71204	7.39005
AX-155511562	9	17114047	4.29e-08	0.216006	1287	0.286707	0.303596	0.000169115	-1.75692	7.36714
AX-115783333	9	17081098	4.37e-08	0.0633256	1287	0.286707	0.303575	0.000169501	-1.78172	7.35909
AX-154412349	9	17215661	4.68e-08	0.183372	1287	0.286707	0.303501	0.000176361	0.890368	7.32972
AX-154228568	9	17204843	4.7e-08	0.0641026	1287	0.286707	0.303497	0.000176361	-1.78127	7.32807
AX-155067926	9	17427439	5.05e-08	0.214841	1287	0.286707	0.303417	0.0001867	-1.74737	7.29659
AX-154687806	9	17175540	5.26e-08	0.0633256	1287	0.286707	0.303372	0.000191477	-1.7814	7.27899
AX-155457359	9	17136072	5.36e-08	0.0637141	1287	0.286707	0.303352	0.000192086	-1.75941	7.27108
AX-117379258	9	17109683	5.71e-08	0.0617716	1287	0.286707	0.303281	0.000199651	-1.78769	7.24314
AX-154244932	9	17103146	5.73e-08	0.0730381	1287	0.286707	0.303277	0.000199651	-1.63226	7.24153
AX-117388873	9	17184182	5.84e-08	0.0629371	1287	0.286707	0.303256	0.000200443	-1.76606	7.23356
AX-154076466	9	17115571	6.02e-08	0.219114	1287	0.286707	0.303222	0.000203809	-1.74045	7.22017
AX-95931305	9	17473325	6.57e-08	0.212898	1287	0.286707	0.303127	0.000219144	-1.7491	7.18259
AX-155128517	9	17505274	6.72e-08	0.215229	1287	0.286707	0.303101	0.000221232	-1.72116	7.17248
AX-154004597	9	17181860	7.24e-08	0.0613831	1287	0.286707	0.303019	0.000235112	-1.7711	7.14014
AX-123167242	9	17462215	7.5e-08	0.213675	1287	0.286707	0.30298	0.000237788	-1.73684	7.12483
AX-154887775	9	17215579	7.52e-08	0.18143	1287	0.286707	0.302977	0.000237788	0.87789	7.12364
AX-154848202	9	17121811	7.88e-08	0.214841	1287	0.286707	0.302926	0.000245916	-1.72278	7.10337
AX-155799009	9	17113874	8.11e-08	0.0633256	1287	0.286707	0.302894	0.000249813	-1.72095	7.09094
AX-155536190	9	17196648	8.31e-08	0.0629371	1287	0.286707	0.302868	0.000252417	-1.73075	7.08041
AX-278856411	9	17545032	8.41e-08	0.0602176	1287	0.286707	0.302855	0.000252417	-1.7485	7.07544
AX-115747847	9	17396055	8.97e-08	0.0648796	1287	0.286707	0.302784	0.000265185	1.65924	7.04732
AX-155673098	9	17133767	9.05e-08	0.217949	1287	0.286707	0.302774	0.000265185	-1.7188	7.04329
AX-155624554	9	17542422	9.33e-08	0.211344	1287	0.286707	0.302741	0.00026996	-1.71731	7.03027
AX-154187103	9	17141372	9.82e-08	0.0664336	1287	0.286707	0.302683	0.000280977	-1.71916	7.0077
AX-153903727	9	17193945	1.08e-07	0.0644911	1287	0.286707	0.302582	0.000304383	-1.71808	6.96781
AX-154244765	9	17184955	1.17e-07	0.0625486	1287	0.286707	0.302488	0.000327817	-1.73189	6.93052
AX-155561753	9	17191041	1.2e-07	0.213675	1287	0.286707	0.302467	0.000330165	1.6222	6.9224
AX-155622376	9	17541457	1.23e-07	0.21251	1287	0.286707	0.302432	0.000337076	-1.68068	6.90844
AX-117378389	9	17414117	1.38e-07	0.0617716	1287	0.286707	0.302311	0.000372103	-1.68756	6.8606
AX-155666247	9	17581496	1.46e-07	0.217172	1287	0.286707	0.302245	0.000390565	-1.75309	6.83471
AX-153925620	9	18332091	1.49e-07	0.0602176	1287	0.286707	0.302227	0.000392665	-1.72962	6.82758
AX-154465443	9	17114154	1.54e-07	0.0633256	1287	0.286707	0.302191	0.000401398	-1.70741	6.81329
AX-123167257	9	17530249	1.58e-07	0.212121	1287	0.286707	0.302161	0.000408238	-1.69464	6.80125
AX-117388421	9	17558068	1.61e-07	0.206294	1287	0.286707	0.302141	0.000411274	-1.66333	6.79339
AX-115763218	9	15377791	1.74e-07	0.269231	1287	0.286707	0.302052	0.000441088	1.19251	6.7584
AX-155765018	9	18082609	1.89e-07	0.0574981	1287	0.286707	0.301963	0.000473253	-1.71776	6.72328
AX-123167052	9	15616519	1.94e-07	0.270785	1287	0.286707	0.301934	0.000480916	1.19347	6.71181
AX-154447617	9	18683002	2.16e-07	0.317405	1287	0.286707	0.301818	0.000529181	-0.880808	6.66582
AX-155531814	9	17189754	2.22e-07	0.210956	1287	0.286707	0.301785	0.000539629	-1.61118	6.65292
AX-155242724	9	17184709	2.62e-07	0.0660451	1287	0.286707	0.301606	0.000629217	-1.66046	6.58185
AX-154157059	9	17143879	2.69e-07	0.0633256	1287	0.286707	0.301578	0.000638841	-1.6764	6.57093
AX-154994951	9	18671171	3.1e-07	0.317405	1287	0.286707	0.30142	0.000730975	0.885225	6.50815
AX-117484443	9	15599423	3.5e-07	0.0508936	1287	0.286707	0.301287	0.000817094	-1.60405	6.45554
AX-123167056	9	15620922	3.68e-07	0.269619	1287	0.286707	0.301233	0.000850296	1.15513	6.43405
AX-155404479	9	17196714	4.08e-07	0.0633256	1287	0.286707	0.301119	0.000934238	-1.63041	6.389
AX-115795521	9	17124037	4.76e-07	0.212121	1287	0.286707	0.300951	0.0010793	-1.59284	6.3222
AX-154385155	9	18677197	4.89e-07	0.312743	1287	0.286707	0.300923	0.00109716	0.874958	6.31098
AX-154948376	9	17195822	4.93e-07	0.0621601	1287	0.286707	0.300912	0.00109716	-1.64599	6.30696
AX-154220356	9	13549767	6.15e-07	0.198524	1287	0.286707	0.300671	0.00135603	1.4418	6.21095
AX-115740290	9	18672138	7.11e-07	0.177545	1287	0.286707	0.300512	0.0015539	0.888338	6.14783
AX-117367870	9	17172557	7.98e-07	0.210179	1287	0.286707	0.300386	0.00172815	-1.56521	6.09774
AX-115802881	9	15688655	8.09e-07	0.278943	1287	0.286707	0.300372	0.00173522	-1.06725	6.09208
AX-282185288	9	15579729	8.48e-07	0.265346	1287	0.286707	0.300321	0.00180213	-1.12042	6.07178
AX-155690105	7	28682231	1.56e-06	0.305361	1287	0.286707	0.299658	0.00328038	0.868568	5.80782
AX-155260856	9	13715397	1.72e-06	0.205517	1287	0.286707	0.299551	0.00358914	-1.38514	5.76496
AX-282222042	9	18514876	2.03e-06	0.0567211	1287	0.286707	0.299371	0.00419696	-1.55987	5.69326
AX-154644881	9	13357681	2.11e-06	0.203963	1287	0.286707	0.299327	0.00433117	1.36959	5.67586
AX-154240194	9	13425004	2.15e-06	0.207071	1287	0.286707	0.299305	0.00435483	-1.37144	5.66678
AX-154197065	7	28571176	2.16e-06	0.271173	1287	0.286707	0.299303	0.00435483	-0.970535	5.66613
AX-155644562	7	28573738	2.19e-06	0.259518	1287	0.286707	0.299285	0.00438951	1.0056	5.65905
AX-154209235	7	28571221	3.05e-06	0.120435	1287	0.286707	0.298927	0.00605177	1.02071	5.51598
AX-155718831	7	28573614	3.28e-06	0.118881	1287	0.286707	0.298849	0.00645485	1.0093	5.4844
AX-155455016	9	13483482	3.42e-06	0.201632	1287	0.286707	0.298802	0.00668337	1.31648	5.46575
AX-155692093	7	28567614	3.49e-06	0.118104	1287	0.286707	0.298781	0.00675674	1.01602	5.45749
AX-154067142	9	13663800	3.52e-06	0.205128	1287	0.286707	0.29877	0.0067706	1.39526	5.45311
AX-274742803	9	13733979	3.92e-06	0.205517	1287	0.286707	0.298653	0.00748265	1.36414	5.40622
AX-123164293	7	28675880	4.25e-06	0.316628	1287	0.286707	0.298567	0.00803654	-0.817723	5.37178
AX-115809107	9	13652819	4.33e-06	0.207459	1287	0.286707	0.298546	0.00813514	1.35619	5.36307
AX-154996364	9	13678300	4.63e-06	0.205128	1287	0.286707	0.298474	0.00862312	1.35223	5.33439
AX-155131441	9	13656159	5.17e-06	0.205517	1287	0.286707	0.298354	0.00956168	1.36268	5.28617
AX-154026564	9	13711346	5.48e-06	0.205128	1287	0.286707	0.298291	0.0100576	1.3647	5.26088
AX-154201686	9	18677165	6.03e-06	0.17094	1287	0.286707	0.298189	0.0109288	0.825948	5.21983
AX-154967632	9	13643683	6.05e-06	0.205905	1287	0.286707	0.298185	0.0109288	1.32671	5.21822
AX-153933694	9	13354349	6.12e-06	0.205128	1287	0.286707	0.298172	0.0109698	1.30277	5.21335
AX-154544461	9	13332237	6.17e-06	0.201632	1287	0.286707	0.298164	0.0109752	-1.2831	5.2099
AX-115764231	9	13641693	6.6e-06	0.200078	1287	0.286707	0.298091	0.0116171	1.32527	5.18078
AX-116839676	9	13763559	6.62e-06	0.214452	1287	0.286707	0.298086	0.0116171	1.19211	5.17883
AX-155213136	9	13595033	6.7e-06	0.205905	1287	0.286707	0.298075	0.0116579	1.34052	5.17415
AX-154167862	9	13170656	7.31e-06	0.195027	1287	0.286707	0.29798	0.0125838	1.27013	5.13611
AX-281898346	7	29623752	7.33e-06	0.0808081	1287	0.286707	0.297977	0.0125838	1.15442	5.13471
AX-155173390	7	28565988	7.69e-06	0.117716	1287	0.286707	0.297926	0.0130959	0.974603	5.11429
AX-278853207	9	13728136	8.27e-06	0.205905	1287	0.286707	0.297846	0.0139965	1.31629	5.08234
AX-115769462	9	13715674	8.58e-06	0.208625	1287	0.286707	0.297807	0.0143252	-1.30487	5.0664
AX-154211942	7	28704274	8.59e-06	0.0823621	1287	0.286707	0.297806	0.0143252	1.18593	5.06619
AX-277946230	7	28567966	8.79e-06	0.0990676	1287	0.286707	0.297781	0.014565	0.987341	5.05597
AX-116835295	9	17151889	8.86e-06	0.197747	1287	0.286707	0.297773	0.0145778	-1.34162	5.05261
AX-154734700	9	13353628	9.08e-06	0.208625	1287	0.286707	0.297746	0.0148336	1.29607	5.04208
AX-154042820	9	13353722	9.18e-06	0.200078	1287	0.286707	0.297734	0.0148976	1.29266	5.03727
AX-154202509	9	13717030	9.25e-06	0.204351	1287	0.286707	0.297726	0.0149043	1.3371	5.03409
AX-154683865	9	13711781	9.35e-06	0.203574	1287	0.286707	0.297714	0.0149043	1.31873	5.02899
AX-154069858	9	13731068	9.37e-06	0.205905	1287	0.286707	0.297712	0.0149043	1.31598	5.02836
AX-115814104	7	29330976	9.44e-06	0.1115	1287	0.286707	0.297704	0.0149137	0.952272	5.02522
AX-123167377	9	18820334	9.88e-06	0.0559441	1287	0.286707	0.297655	0.0155175	-1.45541	5.00514
AX-155007201	9	13765271	1.02e-05	0.214841	1287	0.286707	0.297617	0.0159633	1.16052	4.99001
AX-155284381	9	13644109	1.07e-05	0.205128	1287	0.286707	0.297573	0.0165245	1.31848	4.97219
AX-154242793	9	13644013	1.08e-05	0.20474	1287	0.286707	0.29756	0.0166154	1.3229	4.96701
AX-155417800	9	16235645	1.09e-05	0.33683	1287	0.286707	0.297547	0.0167031	-0.71923	4.96195
AX-154253037	9	18906032	1.16e-05	0.0563326	1287	0.286707	0.297478	0.0176987	-1.44016	4.93405
AX-155522499	9	13226972	1.25e-05	0.20202	1287	0.286707	0.297401	0.0188861	-1.25368	4.90311
AX-154544647	9	13720265	1.28e-05	0.206294	1287	0.286707	0.29738	0.0190688	1.3079	4.89432
AX-154857989	9	13770351	1.28e-05	0.241647	1287	0.286707	0.297377	0.0190688	1.16529	4.8935
AX-154018693	9	13642308	1.29e-05	0.202797	1287	0.286707	0.29737	0.0190831	1.3096	4.89048
AX-154280064	9	13169348	1.34e-05	0.201632	1287	0.286707	0.297329	0.0196964	1.28474	4.87407
AX-154013570	9	13705597	1.36e-05	0.206294	1287	0.286707	0.297308	0.0199673	1.29516	4.86548
AX-115804698	9	17874111	1.45e-05	0.128982	1287	0.286707	0.29724	0.0211356	-0.879842	4.83815
AX-154488326	9	13755181	1.47e-05	0.216006	1287	0.286707	0.297227	0.0211434	1.13961	4.8329
AX-115827891	9	13194324	1.47e-05	0.219114	1287	0.286707	0.297227	0.0211434	-1.13749	4.83276
AX-154491248	7	28570528	1.56e-05	0.268454	1287	0.286707	0.29716	0.0223584	0.933432	4.8059
AX-117392674	9	13117110	1.61e-05	0.214841	1287	0.286707	0.297131	0.0228441	1.16061	4.79399
AX-276721305	9	17855900	1.65e-05	0.0703186	1287	0.286707	0.297102	0.02329	1.50312	4.78238
AX-154950990	7	28572725	1.66e-05	0.270008	1287	0.286707	0.297097	0.02329	0.923263	4.78048
AX-154469888	9	13551691	1.74e-05	0.215618	1287	0.286707	0.297046	0.0242946	1.15273	4.75961
AX-153893783	9	13644048	1.76e-05	0.205517	1287	0.286707	0.29703	0.0245063	1.28337	4.75332
AX-95959838	9	13012722	1.88e-05	0.0773116	1287	0.286707	0.29696	0.0259993	1.3061	4.72514
AX-115868797	7	29095384	1.97e-05	0.408314	1287	0.286707	0.29691	0.0269841	0.596156	4.70487
AX-154204022	9	13378457	1.98e-05	0.205517	1287	0.286707	0.296908	0.0269841	-1.25528	4.70403
AX-155268506	9	13591119	2.04e-05	0.206294	1287	0.286707	0.296873	0.0277226	1.26665	4.68984
AX-153989029	9	13169910	2.11e-05	0.199689	1287	0.286707	0.296837	0.0285005	1.26748	4.67538
AX-153910507	9	13552055	2.17e-05	0.215229	1287	0.286707	0.296807	0.0291429	-1.09796	4.66326
AX-155064302	9	13365861	2.42e-05	0.203574	1287	0.286707	0.296692	0.0322544	1.23339	4.61679
AX-155580514	9	13318790	2.48e-05	0.19697	1287	0.286707	0.296664	0.0329468	1.18889	4.60516
AX-155275060	9	16233602	2.51e-05	0.339549	1287	0.286707	0.296651	0.0331576	-0.690017	4.59999
AX-95955756	6	8131280	2.6e-05	0.241259	1287	0.286707	0.296615	0.0340869	0.836118	4.58561
AX-115739680	9	13754872	2.61e-05	0.215229	1287	0.286707	0.296608	0.0341359	1.11355	4.58262
AX-155101706	9	13760690	2.66e-05	0.215618	1287	0.286707	0.29659	0.0345191	1.10789	4.57542
AX-117390305	6	11015078	2.72e-05	0.483294	1287	0.286707	0.296565	0.0351582	1.06171	4.56511
AX-115764005	9	13161355	2.74e-05	0.202409	1287	0.286707	0.296557	0.0352075	1.2338	4.56217
AX-123166877	9	13193085	2.78e-05	0.199301	1287	0.286707	0.296541	0.0355484	1.2469	4.55567
AX-155817550	9	13169636	2.89e-05	0.196193	1287	0.286707	0.296502	0.0366996	-1.19132	4.53953
AX-154683899	9	13770761	3.15e-05	0.24359	1287	0.286707	0.296409	0.0397862	1.10859	4.50216
AX-154055600	9	13170046	3.21e-05	0.201632	1287	0.286707	0.296388	0.040375	1.21425	4.4935
AX-117391426	9	13355722	3.23e-05	0.215229	1287	0.286707	0.296381	0.0404113	1.11434	4.49084
AX-154601008	9	13601851	3.36e-05	0.202409	1287	0.286707	0.296339	0.0418412	1.24709	4.47349
AX-154086541	9	13725964	3.45e-05	0.206294	1287	0.286707	0.296311	0.0425077	1.22368	4.46233
AX-154664097	6	8313556	3.45e-05	0.3108	1287	0.286707	0.296311	0.0425077	0.989045	4.46215
AX-115843062	9	17836312	3.58e-05	0.313131	1287	0.286707	0.296272	0.0438456	0.745294	4.44647
AX-154357894	9	13551898	3.71e-05	0.205128	1287	0.286707	0.296234	0.0452176	1.23684	4.43087
AX-154336833	7	28567277	3.74e-05	0.265734	1287	0.286707	0.296225	0.0453621	-0.852748	4.42729
AX-155083214	9	13765228	3.85e-05	0.20979	1287	0.286707	0.296194	0.0462854	1.08751	4.4146
AX-154412610	7	28569163	3.86e-05	0.260295	1287	0.286707	0.296191	0.0462854	-0.856536	4.4135
AX-154045444	9	13661603	3.87e-05	0.200078	1287	0.286707	0.296186	0.0462854	1.1872	4.41174
AX-155103387	6	8336379	3.89e-05	0.463092	1287	0.286707	0.296182	0.0462854	1.00039	4.40985
AX-274041279	6	23694772	4.17e-05	0.01554	1287	0.286707	0.296109	0.0492932	2.03883	4.38037
AX-154664871	9	17834134	4.24e-05	0.307304	1287	0.286707	0.296091	0.049684	0.736722	4.37303
AX-115802976	9	17825830	4.24e-05	0.313908	1287	0.286707	0.29609	0.049684	0.736322	4.37268
AX-154286883	9	13725801	4.56e-05	0.202797	1287	0.286707	0.296013	0.0531258	1.20186	4.34148
AX-275070256	12	23238918	4.61e-05	0.100622	1287	0.286707	0.296002	0.0533873	-1.32941	4.33672
AX-282128613	9	13160998	4.62e-05	0.196581	1287	0.286707	0.295998	0.0533873	1.21511	4.33515
AX-280682503	9	13446635	4.82e-05	0.177545	1287	0.286707	0.295954	0.0553779	1.07873	4.31717
AX-95931544	9	17878923	4.87e-05	0.125874	1287	0.286707	0.295942	0.0554914	0.840008	4.31259
AX-154865413	9	13657159	4.87e-05	0.201632	1287	0.286707	0.295941	0.0554914	1.21804	4.31214
AX-117353102	9	13151754	5.07e-05	0.214064	1287	0.286707	0.295899	0.0574599	1.08605	4.29495
AX-115749291	7	29572142	5.46e-05	0.494172	1287	0.286707	0.29582	0.0615912	-0.570787	4.26275
AX-153961430	6	8363882	5.59e-05	0.311577	1287	0.286707	0.295795	0.0627676	0.956678	4.2525
AX-156100321	9	17840363	5.73e-05	0.159674	1287	0.286707	0.295769	0.0640175	0.722678	4.24191
AX-95929055	6	8321253	5.82e-05	0.311577	1287	0.286707	0.295752	0.0647419	0.95899	4.23501
AX-154284701	6	8340263	6.06e-05	0.461538	1287	0.286707	0.295708	0.0671191	0.979153	4.21734
AX-154065194	7	3840921	6.13e-05	0.211733	1287	0.286707	0.295697	0.0675127	-1.29473	4.21281
AX-115763970	9	17835212	6.17e-05	0.313131	1287	0.286707	0.29569	0.0675414	0.718385	4.20997
AX-154000571	6	8329198	6.21e-05	0.461927	1287	0.286707	0.295682	0.0675414	0.977825	4.20677
AX-283027191	12	23285789	6.22e-05	0.0792541	1287	0.286707	0.29568	0.0675414	-1.4521	4.20592
AX-95929045	6	8321666	6.24e-05	0.463092	1287	0.286707	0.295677	0.0675414	0.975045	4.20473
AX-283360891	9	20565195	6.45e-05	0.108392	1287	0.286707	0.295643	0.0694389	0.810801	4.19074
AX-155646369	9	13640473	6.59e-05	0.20202	1287	0.286707	0.29562	0.0706587	1.13194	4.18124
AX-153967936	9	13739576	6.97e-05	0.221057	1287	0.286707	0.295559	0.0742271	1.00894	4.15669
AX-95936904	6	8244694	6.98e-05	0.42735	1287	0.286707	0.295558	0.0742271	0.88145	4.15598
AX-154194507	9	13684026	7.21e-05	0.200078	1287	0.286707	0.295524	0.0762602	1.19344	4.14233
AX-153992770	7	3836084	7.27e-05	0.211733	1287	0.286707	0.295515	0.0766099	-1.26902	4.13843
AX-155064374	6	8361583	7.31e-05	0.463481	1287	0.286707	0.295508	0.0767368	0.960123	4.13581
AX-153965806	6	8317402	7.38e-05	0.462704	1287	0.286707	0.295499	0.0770499	0.964246	4.13215
AX-155064373	6	8362639	7.47e-05	0.462704	1287	0.286707	0.295485	0.0777309	0.958671	4.12644
AX-182064330	9	13064702	7.57e-05	0.214841	1287	0.286707	0.295472	0.0783822	1.06059	4.12094
AX-155395000	6	8249750	7.78e-05	0.311189	1287	0.286707	0.295443	0.0801791	0.939651	4.10923
AX-95962841	6	8245392	7.85e-05	0.424242	1287	0.286707	0.295433	0.0805711	0.859547	4.10525
AX-154504166	6	10588394	7.96e-05	0.423077	1287	0.286707	0.295419	0.0813408	0.860688	4.09927
AX-115759860	7	3846803	8.15e-05	0.211733	1287	0.286707	0.295394	0.0829189	-1.2668	4.08908
AX-274526957	9	13746425	8.36e-05	0.216006	1287	0.286707	0.295366	0.0847603	1.03814	4.07771
AX-155207514	7	3846946	8.45e-05	0.211344	1287	0.286707	0.295354	0.0847977	-1.26425	4.07305
AX-280160859	3	2489152	8.45e-05	0.020202	1287	0.286707	0.295354	0.0847977	-1.82773	4.07297
AX-153954245	7	4008788	8.47e-05	0.0578866	1287	0.286707	0.295352	0.0847977	-1.29844	4.07205
AX-280682659	9	13612464	8.63e-05	0.229215	1287	0.286707	0.295332	0.0860682	1.06658	4.06379
AX-115793726	9	13756415	8.68e-05	0.214064	1287	0.286707	0.295326	0.0861492	1.02835	4.06158
AX-115793202	9	17146255	8.94e-05	0.202797	1287	0.286707	0.295295	0.0883981	-1.1391	4.0486
AX-280332361	11	4332297	9.1e-05	0.216783	1287	0.286707	0.295275	0.0889654	-1.23614	4.04075
AX-154832747	6	8284785	9.11e-05	0.462704	1287	0.286707	0.295275	0.0889654	0.954645	4.04054
AX-284188911	4	19674628	9.2e-05	0.0415695	1287	0.286707	0.295264	0.0889654	-1.7084	4.03632
AX-283489986	7	29684241	9.22e-05	0.49728	1287	0.286707	0.295262	0.0889654	-0.554614	4.03539
AX-115749611	9	13173377	9.23e-05	0.210956	1287	0.286707	0.295261	0.0889654	1.03007	4.03488
AX-155296268	7	3796098	9.23e-05	0.20979	1287	0.286707	0.29526	0.0889654	-1.24502	4.03469
AX-123161473	6	8359537	9.26e-05	0.312354	1287	0.286707	0.295258	0.0889654	0.934251	4.03349
AX-155007962	9	13355901	9.69e-05	0.213675	1287	0.286707	0.295209	0.0927833	1.05033	4.01351
AX-153886580	9	13369293	9.95e-05	0.224553	1287	0.286707	0.295181	0.0945881	-0.98774	4.00233
AX-95959825	9	13627433	9.96e-05	0.222611	1287	0.286707	0.29518	0.0945881	1.10166	4.00167
AX-154382769	7	3851630	0.000100005	0.212121	1287	0.286707	0.295176	0.0945881	-1.25871	3.99998
AX-155064422	6	8335609	0.000103215	0.45843	1287	0.286707	0.295142	0.0972411	0.938998	3.98626
AX-154777051	9	13902741	0.000103662	0.0738151	1287	0.286707	0.295137	0.0972809	1.15157	3.98438
AX-115800770	6	8321325	0.000106028	0.463092	1287	0.286707	0.295113	0.0991141	0.945622	3.97458
AX-275289780	4	19664218	0.000106919	0.0753691	1287	0.286707	0.295105	0.0993508	1.41653	3.97095
AX-153942476	6	8198803	0.00010741	0.424242	1287	0.286707	0.2951	0.0993508	0.729338	3.96895
AX-155473578	6	8196729	0.000107522	0.426962	1287	0.286707	0.295099	0.0993508	0.726516	3.9685
AX-155058377	7	3831874	0.000109642	0.210567	1287	0.286707	0.295078	0.100899	-1.23583	3.96002
AX-282983678	12	19186641	0.000110038	0.0112665	1287	0.286707	0.295074	0.100899	3.3096	3.95846
AX-276227001	9	16151165	0.000110475	0.177933	1287	0.286707	0.29507	0.100915	-0.631403	3.95674
AX-115865280	7	29529536	0.000110993	0.495726	1287	0.286707	0.295065	0.101005	-0.549522	3.9547
AX-154317340	6	8292044	0.000112023	0.45843	1287	0.286707	0.295055	0.101557	0.932342	3.95069
AX-117387489	6	10588440	0.000114374	0.424242	1287	0.286707	0.295033	0.103299	0.839636	3.94167
AX-283275801	7	3779898	0.000114883	0.0551671	1287	0.286707	0.295028	0.10337	-1.28719	3.93974
AX-155147891	7	3853746	0.000115891	0.210567	1287	0.286707	0.295019	0.103888	-1.22168	3.93595
AX-155744110	9	17841009	0.000120801	0.16317	1287	0.286707	0.294975	0.107886	0.676472	3.91793
AX-153895869	7	4001335	0.000122229	0.0594406	1287	0.286707	0.294962	0.108758	-1.24055	3.91283
AX-199339837	7	3829358	0.000123684	0.212898	1287	0.286707	0.29495	0.109322	-1.21159	3.90769
AX-282402427	4	19667110	0.000123773	0.0431235	1287	0.286707	0.294949	0.109322	-1.64136	3.90737
AX-154322110	9	13770434	0.000125109	0.234266	1287	0.286707	0.294938	0.110097	0.999935	3.90271
AX-154249852	6	8373932	0.000127136	0.462315	1287	0.286707	0.294921	0.111472	0.925125	3.89573
AX-199316863	6	8346590	0.000129207	0.464646	1287	0.286707	0.294904	0.112877	0.919202	3.88871
AX-281210088	6	8334407	0.000134477	0.460373	1287	0.286707	0.294861	0.117055	0.925428	3.87135
AX-116841734	6	8197078	0.000140991	0.3108	1287	0.286707	0.294811	0.122158	0.915132	3.85081
AX-154689409	12	13010485	0.000141865	0.00932401	1287	0.286707	0.294805	0.122158	3.31698	3.84813
AX-115813227	9	16208637	0.000141865	0.172883	1287	0.286707	0.294805	0.122158	-0.629909	3.84812
AX-154160806	7	3919081	0.000143675	0.213675	1287	0.286707	0.294791	0.123274	-1.21054	3.84262
AX-115800417	7	21815367	0.000144267	0.0738151	1287	0.286707	0.294787	0.123342	-3.56807	3.84083
AX-115827586	7	3843269	0.000145998	0.213287	1287	0.286707	0.294774	0.124379	1.20515	3.83565
AX-154331947	6	8352771	0.000147218	0.310412	1287	0.286707	0.294765	0.124975	0.914393	3.83204
AX-282403712	4	19766326	0.000148111	0.0376845	1287	0.286707	0.294759	0.125229	-1.71653	3.82941
AX-155296272	7	3853648	0.00014856	0.212121	1287	0.286707	0.294756	0.125229	-1.23062	3.8281
AX-154202429	9	13745861	0.000150171	0.214841	1287	0.286707	0.294744	0.126145	1.00697	3.82341
AX-154532824	6	8362487	0.000157033	0.462315	1287	0.286707	0.294697	0.131449	0.913185	3.80401
AX-153896523	6	8291469	0.000161712	0.461927	1287	0.286707	0.294666	0.134896	0.910847	3.79126
AX-155023833	7	22230941	0.00016296	0.13986	1287	0.286707	0.294658	0.135466	-3.20059	3.78792
AX-117362379	7	3862867	0.00016482	0.211344	1287	0.286707	0.294646	0.135928	-1.20187	3.78299
AX-115800493	3	6395455	0.000165219	0.0034965	1287	0.286707	0.294643	0.135928	-4.43089	3.78194
AX-155053253	7	3796457	0.000165569	0.213287	1287	0.286707	0.294641	0.135928	-1.21181	3.78102
AX-154701274	7	3832178	0.000165778	0.212121	1287	0.286707	0.29464	0.135928	-1.2082	3.78047
AX-154623516	7	3922148	0.000166922	0.213287	1287	0.286707	0.294632	0.1364	-1.19335	3.77749
AX-155255069	6	8227807	0.000168203	0.429681	1287	0.286707	0.294624	0.136981	0.717681	3.77417
AX-154496241	12	17418988	0.00017313	0.010878	1287	0.286707	0.294594	0.140517	3.06546	3.76163
AX-155600815	9	21665958	0.000175057	0.221445	1287	0.286707	0.294582	0.141402	0.717021	3.75682
AX-154222895	6	8272464	0.000175397	0.463869	1287	0.286707	0.29458	0.141402	0.90984	3.75598
AX-117390655	7	3920076	0.000181578	0.215229	1287	0.286707	0.294543	0.145895	-1.18996	3.74094
AX-155139613	9	13333706	0.000182947	0.158508	1287	0.286707	0.294535	0.146505	-0.964405	3.73768
AX-154564346	6	8339965	0.00018455	0.459984	1287	0.286707	0.294526	0.147298	0.903568	3.73389
AX-116846898	7	3966181	0.000189895	0.212898	1287	0.286707	0.294496	0.150677	-1.19636	3.72149
AX-117353864	7	3866978	0.000190616	0.214064	1287	0.286707	0.294492	0.150677	-1.19524	3.71984
AX-283689446	9	5481868	0.000190666	0.159285	1287	0.286707	0.294492	0.150677	1.03114	3.71973
AX-156153203	9	13287315	0.00019174	0.210956	1287	0.286707	0.294486	0.15103	0.985817	3.71729
AX-155684645	7	3920711	0.000192431	0.215229	1287	0.286707	0.294482	0.151078	-1.19637	3.71573
AX-155021876	7	3918743	0.000193877	0.212898	1287	0.286707	0.294474	0.151277	-1.19805	3.71247
AX-155609760	7	4009911	0.000193943	0.0586636	1287	0.286707	0.294474	0.151277	-1.22581	3.71233
AX-95929783	7	3861758	0.000194624	0.214452	1287	0.286707	0.29447	0.151316	-1.19675	3.7108
AX-153997182	7	3916332	0.000197969	0.214452	1287	0.286707	0.294452	0.153421	-1.19606	3.7034
AX-154874811	6	8286957	0.000201658	0.460761	1287	0.286707	0.294432	0.155777	0.905272	3.69538
AX-95952254	4	19707784	0.000203561	0.0769231	1287	0.286707	0.294423	0.156743	1.3746	3.69131
AX-154182357	7	3989825	0.000204383	0.214841	1287	0.286707	0.294418	0.156874	-1.1837	3.68955
AX-154727512	7	3918768	0.000205154	0.213287	1287	0.286707	0.294414	0.156964	-1.19841	3.68792
AX-123178856	12	23167545	0.000206469	0.0773116	1287	0.286707	0.294408	0.157468	-1.35389	3.68515
AX-155119373	9	17714030	0.000207152	0.392385	1287	0.286707	0.294404	0.157489	0.625649	3.68371
AX-155208187	7	3998915	0.000209779	0.0571096	1287	0.286707	0.294391	0.158983	-1.21965	3.67824
AX-154946158	12	23238366	0.000215308	0.0998446	1287	0.286707	0.294363	0.162454	-1.21259	3.66694
AX-283688345	9	5252297	0.000216293	0.20202	1287	0.286707	0.294358	0.162454	1.08417	3.66496
AX-117393896	7	3919999	0.000217739	0.213675	1287	0.286707	0.294351	0.162454	-1.20572	3.66206
AX-154163730	7	3916682	0.000217739	0.213675	1287	0.286707	0.294351	0.162454	-1.20572	3.66206
AX-154701254	7	3919378	0.000217739	0.213675	1287	0.286707	0.294351	0.162454	-1.20572	3.66206
AX-154598926	6	10205132	0.000219041	0.421911	1287	0.286707	0.294345	0.162728	0.788954	3.65948
AX-154479773	7	3916717	0.000219462	0.210179	1287	0.286707	0.294343	0.162728	-1.14576	3.65864
AX-154000565	6	8291951	0.000222972	0.461538	1287	0.286707	0.294326	0.164823	0.90192	3.65175
AX-155588301	9	17810626	0.000225202	0.242036	1287	0.286707	0.294316	0.165754	0.620054	3.64743
AX-154222934	6	8334752	0.000226117	0.454545	1287	0.286707	0.294312	0.165754	0.875947	3.64567
AX-154807922	9	17716103	0.000226738	0.39122	1287	0.286707	0.294309	0.165754	0.618409	3.64448
AX-281484152	7	3873546	0.000227274	0.213675	1287	0.286707	0.294306	0.165754	-1.19702	3.64345
AX-155021746	6	8328707	0.000227681	0.302253	1287	0.286707	0.294304	0.165754	0.832086	3.64267
AX-154939936	7	3863336	0.000229226	0.213675	1287	0.286707	0.294297	0.166374	-1.1948	3.63974
AX-281205790	6	7844011	0.000233836	0.264569	1287	0.286707	0.294276	0.168359	0.657647	3.63109
AX-154921911	9	17870392	0.000235177	0.119658	1287	0.286707	0.29427	0.168359	0.788097	3.62861
AX-154008534	7	4002679	0.000235223	0.0590521	1287	0.286707	0.29427	0.168359	-1.19195	3.62852
AX-154281466	9	13706147	0.000235457	0.199689	1287	0.286707	0.294269	0.168359	1.10947	3.62809
AX-155053223	7	3919009	0.000235466	0.215229	1287	0.286707	0.294269	0.168359	-1.18403	3.62807
AX-154327045	12	12901617	0.000236414	0.00893551	1287	0.286707	0.294265	0.168536	3.30594	3.62633
AX-123173026	12	23238631	0.000237927	0.100622	1287	0.286707	0.294258	0.169112	-1.21956	3.62356
AX-155690436	6	10683006	0.000239009	0.423854	1287	0.286707	0.294253	0.16938	0.801252	3.62159
AX-155509460	6	10588163	0.00024161	0.420746	1287	0.286707	0.294242	0.17072	0.788838	3.61688
AX-153909566	6	8328588	0.000244835	0.310023	1287	0.286707	0.294228	0.172492	0.875599	3.61113
AX-154033103	7	3977476	0.000247219	0.215618	1287	0.286707	0.294217	0.173662	-1.15875	3.60692
AX-154317407	9	17793493	0.00024925	0.236985	1287	0.286707	0.294209	0.174578	0.620113	3.60337
AX-154318642	7	3910393	0.00026046	0.213287	1287	0.286707	0.294162	0.1819	-1.1781	3.58426
AX-123153566	3	7517356	0.000262855	0.0644911	1287	0.286707	0.294153	0.18304	-3.15811	3.58028
AX-154251796	12	17325495	0.000264377	0.00971251	1287	0.286707	0.294147	0.183568	3.32928	3.57778
AX-154109674	7	3795013	0.000267468	0.213675	1287	0.286707	0.294135	0.184426	-1.16517	3.57273
AX-155555281	7	22255592	0.000267975	0.140249	1287	0.286707	0.294133	0.184426	-3.10693	3.57191
AX-154177413	4	18981141	0.000268409	0.043512	1287	0.286707	0.294131	0.184426	-1.62195	3.5712
AX-154255233	7	4007410	0.000268684	0.0590521	1287	0.286707	0.29413	0.184426	-1.18894	3.57076
AX-154447035	7	3918680	0.000272551	0.21251	1287	0.286707	0.294115	0.186548	-1.17001	3.56455
AX-123173023	12	23198779	0.000276059	0.0804196	1287	0.286707	0.294101	0.188086	-1.29967	3.559
AX-117357440	7	3866683	0.00027675	0.214452	1287	0.286707	0.294099	0.188086	-1.16541	3.55791
AX-155692616	9	6100580	0.000277147	0.0831391	1287	0.286707	0.294097	0.188086	-1.15378	3.55729
AX-155740203	9	17709207	0.000278458	0.39122	1287	0.286707	0.294092	0.188439	-0.608117	3.55524
AX-155118239	6	8338452	0.000279236	0.317793	1287	0.286707	0.294089	0.188439	0.831597	3.55403
AX-115804593	7	3872111	0.000281944	0.210956	1287	0.286707	0.294079	0.189734	-1.15675	3.54984
AX-154049120	7	3910334	0.000284916	0.213287	1287	0.286707	0.294068	0.191198	-1.16956	3.54528
AX-95928941	6	8318785	0.000286613	0.315462	1287	0.286707	0.294062	0.191801	0.862656	3.5427
AX-154663750	6	8324968	0.000290562	0.311577	1287	0.286707	0.294047	0.193903	0.858463	3.53676
AX-154973473	12	23238207	0.000292928	0.101399	1287	0.286707	0.294039	0.194941	-1.19007	3.53324
AX-155791401	6	8284215	0.000299532	0.46115	1287	0.286707	0.294015	0.197715	0.862776	3.52356
AX-95939362	12	23267371	0.000299874	0.0780886	1287	0.286707	0.294014	0.197715	-1.32281	3.52306
AX-117369657	6	8325183	0.000300074	0.313908	1287	0.286707	0.294013	0.197715	0.86365	3.52277
AX-154928716	7	4002783	0.000300389	0.0578866	1287	0.286707	0.294012	0.197715	-1.1934	3.52232
AX-154630739	7	3910224	0.000303492	0.212898	1287	0.286707	0.294001	0.199212	-1.13849	3.51785
AX-115788026	12	23238455	0.000304399	0.10101	1287	0.286707	0.293998	0.199263	-1.18152	3.51656
AX-115819942	6	8230305	0.000306981	0.438228	1287	0.286707	0.293989	0.200142	-0.726177	3.51289
AX-115785778	6	8235260	0.000307409	0.409091	1287	0.286707	0.293988	0.200142	0.723904	3.51228
AX-115784868	9	13344420	0.000312998	0.191142	1287	0.286707	0.293969	0.202299	0.928828	3.50446
AX-123166899	9	13755007	0.000313793	0.215229	1287	0.286707	0.293966	0.202299	0.951936	3.50336
AX-117353175	7	3911049	0.000314016	0.20979	1287	0.286707	0.293966	0.202299	-1.12695	3.50305
AX-154750147	6	8336259	0.000314843	0.463092	1287	0.286707	0.293963	0.202299	0.8815	3.50191
AX-154440154	11	1404408	0.000314932	0.165113	1287	0.286707	0.293963	0.202299	-1.72831	3.50178
AX-283277689	7	3926519	0.000316869	0.206682	1287	0.286707	0.293956	0.203001	-1.112	3.49912
AX-155036384	12	2311668	0.000325587	0.312354	1287	0.286707	0.293928	0.208031	1.22755	3.48733
AX-154192385	6	8197202	0.000331379	0.436286	1287	0.286707	0.293909	0.210733	-0.721982	3.47967
AX-95951463	4	19691897	0.000331606	0.0749806	1287	0.286707	0.293908	0.210733	1.30483	3.47938
AX-155137948	7	3863403	0.000332447	0.212898	1287	0.286707	0.293906	0.210733	-1.16326	3.47828
AX-155245458	12	17467450	0.00033628	0.0104895	1287	0.286707	0.293894	0.212602	3.1045	3.4733
AX-154599996	7	3916003	0.000338264	0.213287	1287	0.286707	0.293887	0.213065	-1.16032	3.47074
AX-282062016	3	20798692	0.000338787	0.389277	1287	0.286707	0.293886	0.213065	-0.597633	3.47007
AX-155703033	7	24341694	0.000342972	0.146076	1287	0.286707	0.293873	0.214952	-2.28657	3.46474
AX-155035071	2	18693428	0.000343577	0.0027195	1287	0.286707	0.293871	0.214952	-4.82995	3.46398
AX-154993113	4	19982051	0.000346966	0.022533	1287	0.286707	0.293861	0.216508	-2.5818	3.45971
AX-153992774	7	3919562	0.000348594	0.214452	1287	0.286707	0.293856	0.216756	-1.14542	3.45768
AX-154570485	6	10972827	0.000349167	0.287879	1287	0.286707	0.293854	0.216756	0.834208	3.45697
AX-276254578	9	19228651	0.000351869	0.172494	1287	0.286707	0.293846	0.217871	0.648038	3.45362
AX-115749095	12	17468587	0.000354324	0.0104895	1287	0.286707	0.293839	0.218826	2.97324	3.4506
AX-153915449	6	8196056	0.000357147	0.414918	1287	0.286707	0.29383	0.219771	0.7137	3.44715
AX-153987296	11	1525711	0.000357683	0.167055	1287	0.286707	0.293829	0.219771	1.70521	3.4465
AX-155383314	6	8291940	0.000360718	0.460761	1287	0.286707	0.29382	0.220128	0.867213	3.44283
AX-154479772	7	3918477	0.000360734	0.214064	1287	0.286707	0.29382	0.220128	-1.12705	3.44281
AX-154382820	7	4019475	0.000361012	0.0598291	1287	0.286707	0.293819	0.220128	-1.15351	3.44248
AX-155168286	4	19667975	0.00036413	0.0761461	1287	0.286707	0.29381	0.22059	1.29866	3.43874
AX-154880071	4	19965171	0.00036436	0.0439005	1287	0.286707	0.293809	0.22059	-1.54092	3.43847
AX-115741651	6	8230903	0.000365055	0.438228	1287	0.286707	0.293807	0.22059	-0.713044	3.43764
AX-154801512	7	3916043	0.000365443	0.208236	1287	0.286707	0.293806	0.22059	-1.113	3.43718
AX-154248040	6	10586953	0.000367585	0.424242	1287	0.286707	0.2938	0.221327	0.774545	3.43464
AX-155099637	7	3982001	0.000369371	0.214064	1287	0.286707	0.293795	0.221489	-1.14506	3.43254
AX-154503977	7	3978845	0.000369698	0.21251	1287	0.286707	0.293794	0.221489	-1.14255	3.43215
AX-154654527	7	3920988	0.00037169	0.214064	1287	0.286707	0.293788	0.222128	-1.14652	3.42982
AX-154146636	9	17731412	0.00037777	0.39627	1287	0.286707	0.293771	0.225201	0.598687	3.42277
AX-123162745	6	26157181	0.00038151	0.0870241	1287	0.286707	0.293761	0.226868	-0.940187	3.41849
AX-154528395	6	10588305	0.000386739	0.423854	1287	0.286707	0.293747	0.22941	0.775984	3.41258
AX-115823594	9	17736891	0.000390662	0.236985	1287	0.286707	0.293736	0.231166	0.604967	3.4082
AX-123169056	11	1273035	0.000410975	0.170163	1287	0.286707	0.293683	0.242588	-1.70164	3.38618
AX-154727548	7	3928393	0.000412927	0.212898	1287	0.286707	0.293678	0.243143	-1.12917	3.38413
AX-153992003	6	11001706	0.000422501	0.291375	1287	0.286707	0.293654	0.247772	0.82146	3.37417
AX-115834568	7	21801248	0.000422851	0.0726496	1287	0.286707	0.293653	0.247772	-3.43438	3.37381
AX-154881165	4	19678060	0.000428515	0.0769231	1287	0.286707	0.293639	0.249274	1.28462	3.36803
AX-154628810	4	19947001	0.000429342	0.0431235	1287	0.286707	0.293637	0.249274	-1.50881	3.3672
AX-154816721	7	4004783	0.00042947	0.0641026	1287	0.286707	0.293637	0.249274	1.07415	3.36707
AX-154536637	4	19716603	0.000429565	0.0749806	1287	0.286707	0.293637	0.249274	1.28608	3.36697
AX-275040066	12	17572247	0.000435626	0.00971251	1287	0.286707	0.293622	0.252182	-3.26611	3.36089
AX-123166874	9	13167416	0.00043697	0.208625	1287	0.286707	0.293619	0.252352	0.938775	3.35955
AX-116844211	7	3989153	0.000438657	0.214452	1287	0.286707	0.293615	0.252719	-1.10865	3.35788
AX-155610230	4	20070807	0.000441437	0.041958	1287	0.286707	0.293608	0.253712	-1.51415	3.35513
AX-117391535	7	3866257	0.000444905	0.211344	1287	0.286707	0.2936	0.254964	-1.11938	3.35173
AX-282177014	9	5531227	0.000446133	0.19697	1287	0.286707	0.293597	0.254964	-1.07524	3.35054
AX-115776696	6	10211069	0.000447017	0.459984	1287	0.286707	0.293595	0.254964	0.860038	3.34968
AX-154902239	9	18761470	0.00044786	0.0967366	1287	0.286707	0.293593	0.254964	-0.858007	3.34886
AX-154538361	7	3916517	0.000450273	0.214064	1287	0.286707	0.293587	0.255731	-1.12236	3.34652
AX-154753499	12	2311393	0.000452787	0.315851	1287	0.286707	0.293581	0.256553	1.2209	3.34411
AX-155603174	9	17782855	0.000456062	0.390831	1287	0.286707	0.293574	0.257801	-0.574609	3.34098
AX-155369683	12	17416636	0.000462679	0.011655	1287	0.286707	0.293559	0.260927	2.6086	3.33472
AX-153913807	11	1346877	0.000472595	0.17094	1287	0.286707	0.293536	0.265895	1.65256	3.32551
AX-154630600	3	17520692	0.000475051	0.475136	1287	0.286707	0.293531	0.266652	0.523262	3.32326
AX-154450912	12	10959080	0.000483407	0.00971251	1287	0.286707	0.293513	0.27071	2.92631	3.31569
AX-154210768	4	19133771	0.000490435	0.0462315	1287	0.286707	0.293498	0.274007	-1.50006	3.30942
AX-154105627	11	1433541	0.00050073	0.170552	1287	0.286707	0.293476	0.27911	-1.69761	3.3004
AX-156029487	11	2303915	0.000503398	0.159285	1287	0.286707	0.29347	0.279948	-1.67187	3.29809
AX-153939120	7	24297083	0.000510308	0.139472	1287	0.286707	0.293456	0.282835	-2.7008	3.29217
AX-154907642	12	17364669	0.000510945	0.00971251	1287	0.286707	0.293455	0.282835	3.17823	3.29163
AX-154816803	7	3921189	0.000513378	0.214452	1287	0.286707	0.29345	0.282963	-1.11121	3.28956
AX-154798022	4	19240195	0.000513532	0.043512	1287	0.286707	0.293449	0.282963	-1.58806	3.28943
AX-154207198	12	13438586	0.000516762	0.00932401	1287	0.286707	0.293443	0.284092	3.07505	3.28671
AX-154585009	11	1372656	0.000518737	0.166278	1287	0.286707	0.293439	0.284526	-1.65399	3.28505
AX-155238037	4	19092466	0.000525137	0.0477855	1287	0.286707	0.293426	0.28738	-1.47933	3.27973
AX-115844864	9	21604944	0.000526973	0.104895	1287	0.286707	0.293422	0.287729	0.696173	3.27821
AX-282131063	9	13528948	0.000531878	0.197747	1287	0.286707	0.293413	0.289749	-1.02234	3.27419
AX-154555089	11	1283084	0.00053528	0.169386	1287	0.286707	0.293406	0.290807	-1.70834	3.27142
AX-117387052	7	3866135	0.000536487	0.214064	1287	0.286707	0.293404	0.290807	1.06199	3.27044
AX-117392117	7	3805877	0.000537465	0.204351	1287	0.286707	0.293402	0.290807	-1.06566	3.26965
AX-123169066	11	1335220	0.000540042	0.168609	1287	0.286707	0.293397	0.290807	-1.69581	3.26757
AX-155424109	9	13677816	0.00054041	0.195804	1287	0.286707	0.293396	0.290807	1.0188	3.26728
AX-115860310	9	17746296	0.000541083	0.240482	1287	0.286707	0.293395	0.290807	0.586125	3.26674
AX-154337676	3	17514584	0.000558993	0.475524	1287	0.286707	0.293361	0.299762	0.519438	3.25259
AX-155143579	11	1496927	0.000562043	0.168998	1287	0.286707	0.293355	0.300727	-1.73373	3.25023
AX-95957416	7	22118606	0.00056732	0.139472	1287	0.286707	0.293345	0.302555	-3.1021	3.24617
AX-154080813	9	17731300	0.000567978	0.389277	1287	0.286707	0.293344	0.302555	0.582305	3.24567
AX-115867693	7	22123188	0.000571009	0.138695	1287	0.286707	0.293338	0.303078	-3.00134	3.24336
AX-155577407	3	17517594	0.000571483	0.472416	1287	0.286707	0.293338	0.303078	0.514112	3.243
AX-154939893	7	3862839	0.000588872	0.212898	1287	0.286707	0.293306	0.31148	-1.11018	3.22998
AX-154751804	11	1334284	0.000589919	0.166667	1287	0.286707	0.293304	0.31148	-1.68938	3.22921
AX-117353056	6	11015029	0.000595699	0.29021	1287	0.286707	0.293294	0.313584	0.799944	3.22497
AX-155532956	9	17782638	0.000597422	0.393162	1287	0.286707	0.293291	0.313584	0.576172	3.22372
AX-155100094	7	22166760	0.00059782	0.14258	1287	0.286707	0.293291	0.313584	-2.72492	3.22343
AX-153992780	7	3976040	0.000599664	0.397047	1287	0.286707	0.293287	0.313841	1.97466	3.22209
AX-154504012	7	3920879	0.000601874	0.214452	1287	0.286707	0.293283	0.313841	-1.10135	3.22049
AX-155363930	9	5771918	0.00060223	0.20979	1287	0.286707	0.293283	0.313841	-1.10257	3.22024
AX-154197824	3	17511446	0.000609852	0.475524	1287	0.286707	0.29327	0.316903	0.515825	3.21478
AX-117380705	7	3920254	0.000610743	0.212898	1287	0.286707	0.293268	0.316903	-1.10349	3.21414
AX-155500332	3	17526270	0.000629211	0.475136	1287	0.286707	0.293237	0.325782	0.514617	3.2012
AX-276815908	12	19443387	0.000632511	0.010101	1287	0.286707	0.293232	0.326787	3.05764	3.19893
AX-155512904	12	16704203	0.000635192	0.010101	1287	0.286707	0.293227	0.327467	-2.82772	3.1971
AX-154935069	6	10966525	0.000646749	0.291764	1287	0.286707	0.293208	0.332712	0.784627	3.18926
AX-155246070	6	10976197	0.000651661	0.289821	1287	0.286707	0.2932	0.333549	0.799042	3.18598
AX-115857792	3	17453008	0.000651676	0.350816	1287	0.286707	0.2932	0.333549	0.519327	3.18597
AX-154379001	9	17739001	0.000652543	0.389666	1287	0.286707	0.293199	0.333549	0.572913	3.18539
AX-154201301	4	19703405	0.00065569	0.0742036	1287	0.286707	0.293194	0.334446	1.21105	3.1833
AX-115856340	9	18263751	0.000661519	0.300311	1287	0.286707	0.293185	0.336705	0.591933	3.17946
AX-154000754	6	10083693	0.000680582	0.108392	1287	0.286707	0.293155	0.34364	1.33885	3.16712
AX-154723880	12	23204254	0.000683379	0.100233	1287	0.286707	0.293151	0.34364	-1.13479	3.16534
AX-154902240	9	18764545	0.000684861	0.0967366	1287	0.286707	0.293149	0.34364	-0.828109	3.1644
AX-154620775	6	10141694	0.000685321	0.111111	1287	0.286707	0.293148	0.34364	1.31713	3.16411
AX-155191056	4	19523571	0.000685459	0.345377	1287	0.286707	0.293148	0.34364	-0.543255	3.16402
AX-284076195	12	19154782	0.000687893	0.010101	1287	0.286707	0.293144	0.34364	3.04764	3.16248
AX-123169084	11	1513710	0.00068799	0.168609	1287	0.286707	0.293144	0.34364	-1.64847	3.16242
AX-154273662	4	19973449	0.000688097	0.043512	1287	0.286707	0.293144	0.34364	-1.45366	3.16235
AX-153936294	7	3991535	0.00068935	0.213287	1287	0.286707	0.293142	0.34364	-1.08425	3.16156
AX-282132203	9	13611821	0.000689449	0.216783	1287	0.286707	0.293142	0.34364	-0.867193	3.1615
AX-154216305	12	23841123	0.000693573	0.019425	1287	0.286707	0.293135	0.34498	-1.66628	3.15891
AX-117367298	6	11002220	0.000696379	0.288267	1287	0.286707	0.293131	0.345554	0.794316	3.15715
AX-153981971	7	3919240	0.000697603	0.212898	1287	0.286707	0.293129	0.345554	-1.08607	3.15639
AX-115791068	11	1501496	0.000700699	0.168609	1287	0.286707	0.293125	0.346373	-1.67867	3.15447
AX-155514179	6	8293031	0.000717517	0.461538	1287	0.286707	0.2931	0.353958	0.819588	3.14417
AX-117374384	6	11003365	0.000720381	0.290598	1287	0.286707	0.293096	0.354643	0.786162	3.14244
AX-123175580	4	19109439	0.000725849	0.043512	1287	0.286707	0.293088	0.355633	-1.50866	3.13915
AX-154162407	11	1284658	0.000726223	0.168609	1287	0.286707	0.293087	0.355633	-1.70163	3.13893
AX-276840040	12	23288420	0.000726833	0.0792541	1287	0.286707	0.293087	0.355633	-1.22235	3.13857
AX-115786547	3	17607285	0.000729511	0.431624	1287	0.286707	0.293083	0.356218	0.568046	3.13697
AX-154768734	7	3921073	0.000732379	0.21251	1287	0.286707	0.293079	0.356893	-1.08559	3.13526
AX-154395121	6	10140967	0.000739583	0.110723	1287	0.286707	0.293068	0.359674	1.32167	3.13101
AX-154513234	11	1483835	0.000744399	0.415307	1287	0.286707	0.293062	0.361285	3.04228	3.12819
AX-154544574	9	13578283	0.00075325	0.163559	1287	0.286707	0.293049	0.364844	0.869851	3.12306
AX-154343175	7	3804350	0.000755376	0.214452	1287	0.286707	0.293046	0.365137	-1.06948	3.12184
AX-274372599	5	19386579	0.000759705	0.111111	1287	0.286707	0.29304	0.366492	-1.96217	3.11936
AX-155228226	7	23827223	0.000766014	0.137918	1287	0.286707	0.293032	0.368035	-2.68771	3.11576
AX-95924767	4	19933793	0.000766465	0.0431235	1287	0.286707	0.293031	0.368035	-1.47842	3.11551
AX-154832084	7	3915461	0.000767499	0.207071	1287	0.286707	0.29303	0.368035	-1.04764	3.11492
AX-155458090	4	19199463	0.000772568	0.0446775	1287	0.286707	0.293023	0.369728	-1.46772	3.11206
AX-117394151	6	11002804	0.000788537	0.288656	1287	0.286707	0.293002	0.37662	0.788375	3.10318
AX-156070209	12	13661173	0.000796849	0.00971251	1287	0.286707	0.292991	0.379835	2.93547	3.09862
AX-154439954	11	2267569	0.000801241	0.155789	1287	0.286707	0.292985	0.381172	-1.63086	3.09624
AX-117368816	7	3920524	0.000809826	0.213675	1287	0.286707	0.292974	0.384494	-1.07953	3.09161
AX-155257975	6	11001553	0.000814662	0.289044	1287	0.286707	0.292968	0.386027	0.786862	3.08902
AX-115750111	4	20713986	0.000820786	0.386946	1287	0.286707	0.29296	0.388164	-0.472634	3.08577
AX-154673091	12	7308529	0.000827196	0.17871	1287	0.286707	0.292952	0.390427	1.38403	3.08239
AX-284077049	12	19257456	0.00082972	0.00893551	1287	0.286707	0.292949	0.39085	3.01821	3.08107
AX-154677032	6	10184105	0.000831695	0.110334	1287	0.286707	0.292946	0.391014	1.32139	3.08004
AX-123161450	6	8181084	0.000835207	0.437063	1287	0.286707	0.292942	0.391145	-0.67767	3.07821
AX-155481930	9	13644639	0.00083523	0.159285	1287	0.286707	0.292942	0.391145	0.877464	3.07819
AX-273050245	11	1310129	0.000840255	0.166667	1287	0.286707	0.292936	0.392732	-1.66852	3.07559
AX-154243808	6	25387111	0.000850321	0.167055	1287	0.286707	0.292923	0.396666	-1.47077	3.07042
AX-115769753	12	12982397	0.000859277	0.00971251	1287	0.286707	0.292912	0.400067	2.83769	3.06587
AX-154048787	12	13957187	0.000867017	0.00893551	1287	0.286707	0.292903	0.40289	2.89173	3.06197
AX-123176682	7	22119568	0.000887028	0.140249	1287	0.286707	0.292879	0.410815	-2.80733	3.05206
AX-154688097	11	1534598	0.000887493	0.168221	1287	0.286707	0.292879	0.410815	-1.63629	3.05183
AX-95936224	4	19737799	0.00089266	0.0761461	1287	0.286707	0.292873	0.412412	1.20023	3.04931
AX-280231922	3	17658075	0.000897068	0.434732	1287	0.286707	0.292867	0.413505	-0.544191	3.04717
AX-116841298	7	2283955	0.000898467	0.171717	1287	0.286707	0.292866	0.413505	-0.865603	3.0465
AX-154141472	11	1473943	0.000915351	0.168221	1287	0.286707	0.292846	0.419678	-1.61053	3.03841
AX-154827498	6	26171478	0.000915374	0.0874126	1287	0.286707	0.292846	0.419678	-0.874277	3.0384
AX-123169082	11	1509712	0.000918051	0.167444	1287	0.286707	0.292843	0.420104	-1.643	3.03713
AX-154254621	12	19437882	0.000922208	0.0112665	1287	0.286707	0.292839	0.420904	2.86002	3.03517
AX-154291810	11	1301160	0.000923303	0.167055	1287	0.286707	0.292837	0.420904	-1.66469	3.03466
AX-154392809	6	10089209	0.00092745	0.1115	1287	0.286707	0.292833	0.421719	1.24862	3.03271
AX-115764603	3	17864555	0.000928604	0.445221	1287	0.286707	0.292832	0.421719	-0.549382	3.03217
AX-153895054	9	17750041	0.000930834	0.391608	1287	0.286707	0.292829	0.421935	0.556136	3.03113
AX-155422975	6	10971962	0.000944887	0.285936	1287	0.286707	0.292813	0.426899	0.764441	3.02462
AX-154880149	4	19952660	0.00094534	0.041958	1287	0.286707	0.292813	0.426899	-1.42296	3.02441
AX-154045485	11	1295161	0.000952503	0.170552	1287	0.286707	0.292805	0.428919	-1.3516	3.02113
AX-154063272	9	13150965	0.000953382	0.153069	1287	0.286707	0.292804	0.428919	0.870294	3.02073
AX-117359995	7	4025501	0.000972575	0.0590521	1287	0.286707	0.292783	0.436735	-1.07329	3.01208
AX-154759651	4	19721115	0.000976269	0.0792541	1287	0.286707	0.29278	0.437245	1.0803	3.01043
AX-154759997	4	19963960	0.00097735	0.042735	1287	0.286707	0.292778	0.437245	-1.41101	3.00995
AX-154950267	3	17794511	0.000984094	0.451049	1287	0.286707	0.292771	0.437656	-0.543379	3.00696
AX-117368166	6	11002867	0.000984787	0.290987	1287	0.286707	0.29277	0.437656	0.769427	3.00666
AX-154214565	6	25534543	0.000985045	0.170552	1287	0.286707	0.29277	0.437656	-1.42528	3.00654
AX-117366939	1	8450658	0.000985556	0.464258	1287	0.286707	0.29277	0.437656	-0.474137	3.00632

## Sheet: Table S8
Supplementary table S8. Details of genes identified from SNPs significantly associated (−log10 p-value >7.0 ) with different traits
Trait	locus_id	chromosome	start	end	gene_description
Clum length.	Os07g0695100	7	29616705	29629215	Note=Pseudo response regulator%2C Heading date%2C Long-day repression (Os07t0695100-01)%3BSimilar to Two-component response regulator-like PRR37. (Os07t0695100-02)
	Os09g0441900	9	16411151	16415851	Note=Unknown phosphatidylethanolamine-binding protein (PEBP) like domain protein%2C 426-amino-acid protein%2C homologous to the keratin-associated protein (KAP) 5-4 family%2C Panicle architecture%2C Panicle erectness (Os09t0441900-01)%3BSimilar to Keratin associated protein. (Os09t0441900-02)%3BSimilar to Keratin associated protein. (Os09t0441900-03)%3BSimilar to Truncated keratin associated prot…
	Os09g0444100	9	16530344	16538716	Note=Similar to Minus dominance protein. (Os09t0444100-00)
	Os06g0295900	6	10926731	10928479	Note=Hypothetical conserved gene. (Os06t0295900-01)
	Os06g0296967	6	10974045	10976091	Note=Hypothetical protein. (Os06t0296967-00)
	Os07g0693700	7	29522442	29530602	Note=WD40 repeat-like domain containing protein. (Os07t0693700-01)
	Os09g0483400	9	18669321	18671699	Note=Similar to Ubiquitin/ribosomal fusion protein (Fragment). (Os09t0483400-01)
	Os09g0444200	9	16543048	16549779	Note=Lecithin:cholesterol acyltransferase family protein. (Os09t0444200-01)%3BSimilar to predicted protein. (Os09t0444200-02)
	Os06g0296900	6	10973966	10976836	Note=Conserved hypothetical protein. (Os06t0296900-00)
	Os09g0469900	9	17874476	17880197	Note=Similar to Queuine tRNA-ribosyltransferase (EC 2.4.2.29) (tRNA-guanine transglycosylase) (Guanine insertion enzyme). (Os09t0469900-01)%3BSimilar to Queuine tRNA-ribosyltransferase. (Os09t0469900-02)
	Os07g0695200	7	29623146	29628554	Note=Non-protein coding transcript. (Os07t0695200-00)
	Os07g0675166	7	28565620	28566979	Note=Non-protein coding transcript. (Os07t0675166-01)
Heading date	Os07g0695100	7	29616705	29629215	Note=Pseudo response regulator%2C Heading date%2C Long-day repression (Os07t0695100-01)%3BSimilar to Two-component response regulator-like PRR37. (Os07t0695100-02)
	Os06g0286310	6	10341158	10343466	Note=Similar to Oxidoreductase-like protein. (Os06t0286310-01)
	Os06g0296900	6	10973966	10976836	Note=Conserved hypothetical protein. (Os06t0296900-00)
	Os06g0295000	6	10871810	10875144	Note=Hypothetical conserved gene. (Os06t0295000-01)
	Os06g0286400	6	10374591	10374893	Note=Non-protein coding transcript. (Os06t0286400-01)
	Os06g0289200	6	10553309	10555041	Note=UDP-glucuronosyl/UDP-glucosyltransferase family protein. (Os06t0289200-01)
	Os06g0286351	6	10344190	10358301	Note=Armadillo-type fold domain containing protein. (Os06t0286351-01)%3BSimilar to AF-4 domain containing protein-like protein. (Os06t0286351-02)%3BSimilar to AF-4 domain containing protein-like protein. (Os06t0286351-03)%3BSimilar to AF-4 domain containing protein-like protein. (Os06t0286351-04)
	Os06g0285900	6	10184016	10185175	Note=Similar to embryogenesis transmembrane protein. (Os06t0285900-00)
	Os06g0274600	6	9319466	9320505	Note=Non-protein coding transcript. (Os06t0274600-01)
	Os06g0258900	6	8301780	8316896	Note=NAD(P)-binding domain containing protein. (Os06t0258900-01)%3BSimilar to predicted protein. (Os06t0258900-02)
	Os06g0286500	6	10375846	10380216	Note=Similar to NBS-LRR disease resistance protein homologue. (Os06t0286500-01)
	Os06g0285400	6	10146888	10149402	Note=Similar to Serine/threonine-specific kinase like protein. (Os06t0285400-01)%3BSimilar to predicted protein. (Os06t0285400-02)
	Os06g0286375	6	10374132	10375321	Note=Similar to Nitrate-induced NOI protein-like protein. (Os06t0286375-00)
	Os06g0274500	6	9315991	9323826	Note=Similar to SERK1 (Fragment). (Os06t0274500-01)
	Os06g0285920	6	10184539	10203254	Note=Hypothetical protein. (Os06t0285920-00)
	Os06g0294000	6	10806442	10809643	Note=Conserved hypothetical protein. (Os06t0294000-01)
	Os06g0296700	6	10957733	10960700	Note=C-type lectin%2C conserved site domain containing protein. (Os06t0296700-01)
	Os06g0296967	6	10974045	10976091	Note=Hypothetical protein. (Os06t0296967-00)
	Os06g0289900	6	10588158	10589935	Note=UDP-glucuronosyl/UDP-glucosyltransferase family protein. (Os06t0289900-01)
	Os06g0293500	6	10780823	10784833	Note=Conserved hypothetical protein. (Os06t0293500-01)
	Os06g0296100	6	10932274	10935216	Note=Conserved hypothetical protein. (Os06t0296100-00)
	Os06g0297350	6	11015385	11016819	Note=Hypothetical protein. (Os06t0297350-00)
	Os06g0285100	6	10131033	10131804	Note=Similar to endosperm specific protein1. (Os06t0285100-00)
	Os06g0295900	6	10926731	10928479	Note=Hypothetical conserved gene. (Os06t0295900-01)
	Os06g0259000	6	8319050	8321692	Note=Hypothetical conserved gene. (Os06t0259000-01)
	Os06g0288100	6	10469382	10471225	Note=Similar to Receptor-like protein kinase. (Os06t0288100-01)
	Os06g0274550	6	9319211	9321413	Note=Non-protein coding transcript. (Os06t0274550-00)
	Os06g0296750	6	10958499	10960634	Note=Hypothetical protein. (Os06t0296750-00)
	Os07g0693700	7	29522442	29530602	Note=WD40 repeat-like domain containing protein. (Os07t0693700-01)
	Os05g0470650	5	23096797	23097521	Note=Hypothetical conserved gene. (Os05t0470650-01)
	Os06g0287200	6	10425155	10427557	Note=Similar to NBS-LRR type R protein Nbs7-75. (Os06t0287200-00)
	Os06g0297300	6	11014693	11017481	Note=Conserved hypothetical protein. (Os06t0297300-00)
	Os06g0291800	6	10711028	10714423	Note=Conserved hypothetical protein. (Os06t0291800-00)
	Os06g0278450	6	9633342	9636447	Note=Hypothetical gene. (Os06t0278450-00)
	Os06g0287500	6	10435819	10441907	Note=CC-NBS-LRR protein%2C Blast resistance (Nipponbare: susceptible) (Os06t0287500-01)%3BSimilar to NBS-LRR type R protein Nbs7-75. (Os06t0287500-02)
	Os06g0295500	6	10907283	10918688	Note=Hypothetical gene. (Os06t0295500-01)%3BHypothetical protein. (Os06t0295500-02)%3BNon-protein coding transcript. (Os06t0295500-03)
	Os06g0287700	6	10445137	10451095	Note=Similar to NBS-LRR disease resistance protein homologue (Fragment). (Os06t0287700-01)%3BNon-protein coding transcript. (Os06t0287700-02)%3BSimilar to Nbs-lrr disease resistance protein (Fragment). (Os06t0287700-03)
	Os07g0695300	7	29630971	29633467	Note=Similar to Serine/threonine-protein kinase PBS1 (EC 2.7.1.37) (AvrPphB susceptible protein 1). (Os07t0695300-01)%3BSimilar to Serine/threonine kinase. (Os07t0695300-02)
	Os06g0288300	6	10479285	10480865	Note=C-glucosyltransferase%2C Flavone-C-glycoside synthesis (Os06t0288300-01)
	Os07g0682600	7	28946872	28950517	Note=Hypothetical gene. (Os07t0682600-01)
	Os06g0257200	6	8194555	8198058	Note=Similar to Signal recognition particle 9 kDa protein. (Os06t0257200-01)
	Os07g0695200	7	29623146	29628554	Note=Non-protein coding transcript. (Os07t0695200-00)
Panicle length	Os09g0441900	9	16411151	16415851	Note=Unknown phosphatidylethanolamine-binding protein (PEBP) like domain protein%2C 426-amino-acid protein%2C homologous to the keratin-associated protein (KAP) 5-4 family%2C Panicle architecture%2C Panicle erectness (Os09t0441900-01)%3BSimilar to Keratin associated protein. (Os09t0441900-02)%3BSimilar to Keratin associated protein. (Os09t0441900-03)%3BSimilar to Truncated keratin associated prot…
	Os09g0463100	9	17513423	17515718	Note=Hypothetical conserved gene. (Os09t0463100-01) Serine carboxypeptidase 43
	Os09g0456700	9	17207486	17208952	Note=Conserved hypothetical protein. (Os09t0456700-01)
	Os09g0444200	9	16543048	16549779	Note=Lecithin:cholesterol acyltransferase family protein. (Os09t0444200-01)%3BSimilar to predicted protein. (Os09t0444200-02)
	Os09g0462875	9	17506089	17509560	Note=Peptidase S10%2C serine carboxypeptidase domain containing protein. (Os09t0462875-00)
	Os09g0456150	9	17184336	17186195	Note=Non-protein coding transcript. (Os09t0456150-00)
	Os09g0455750	9	17171776	17172747	Note=Hypothetical protein. (Os09t0455750-00)
	Os09g0455900	9	17171733	17172815	Note=Alpha/beta hydrolase fold-3 domain containing protein. (Os09t0455900-01)
	Os09g0455200	9	17109289	17111059	Note=Heat shock factor (HSF)-type%2C DNA-binding domain containing protein. (Os09t0455200-01)
	Os09g0462301	9	17472458	17473664	Note=Hypothetical gene. (Os09t0462301-01)
	Os09g0454600	9	17081142	17083418	Note=Similar to Mitochondrial phosphate transporter (Fragment). (Os09t0454600-00)
	Os09g0456100	9	17182867	17188315	Note=Remorin_C-containing protein%2C Control of panicle length (Os09t0456100-01)%3BHypothetical conserved gene. (Os09t0456100-02)
	Os09g0457400	9	17288993	17291252	Note=Alpha-amylase isozyme 3A precursor (EC 3.2.1.1) (1%2C4-alpha-D-glucan glucanohydrolase). (Os09t0457400-01)
	Os09g0463166	9	17513634	17514876	Note=Non-protein coding transcript. (Os09t0463166-00)
	Os09g0429000	9	15588269	15594378	Note=Similar to Glutamate receptor. (Os09t0429000-00)

## Sheet: Table S9
Supplementary table S9. List of accessions used for genomic selection of different traits using the 580K _KNU chip.
origin	racebydb	KNU ID	amylose content	panicle length	grain number/panicle	heading date	panicle number	1000-grain weight
weedy	Indica	397	O	O	X	O	X	X
weedy	Indica	398	O	O	X	O	X	X
weedy	Indica	399	O	O	X	O	X	X
weedy	Indica	400	O	O	X	O	X	X
weedy	Indica	401	O	O	X	O	X	X
weedy	Indica	402	O	O	X	O	X	X
weedy	Indica	403	O	O	X	O	X	X
weedy	Indica	404	O	O	X	O	X	X
weedy	Indica	405	O	O	X	O	X	X
weedy	Indica	406	O	O	X	O	X	X
weedy	Indica	407	O	O	X	O	X	X
weedy	Indica	408	O	O	X	O	X	X
weedy	Indica	409	O	O	X	O	X	X
weedy	Indica	410	O	O	X	O	X	X
weedy	Indica	411	O	O	X	O	X	X
weedy	Indica	412	O	O	X	O	X	X
weedy	Indica	413	O	O	X	O	X	X
weedy	Indica	414	O	O	X	O	X	X
weedy	Indica	415	O	O	X	O	X	X
weedy	Indica	416	O	O	X	O	X	X
weedy	Indica	417	O	O	X	O	X	X
weedy	Indica	418	O	O	X	O	X	X
weedy	Indica	419	O	O	X	O	X	X
weedy	Indica	420	O	O	X	O	X	X
weedy	Indica	421	O	O	X	O	X	X
weedy	Indica	422	O	O	X	O	X	X
weedy	Indica	423	O	O	X	O	X	X
weedy	Indica	424	O	O	X	O	X	X
weedy	Indica	425	O	O	X	O	X	X
weedy	Indica	426	O	O	X	O	X	X
weedy	Indica	427	O	O	X	O	X	X
weedy	Indica	428	O	O	X	O	X	X
weedy	Indica	429	O	O	X	O	X	X
weedy	Indica	430	O	O	X	O	X	X
weedy	Indica	431	O	O	X	O	X	X
weedy	Indica	432	O	O	X	O	X	X
weedy	Indica	433	O	O	X	O	X	X
weedy	Indica	434	O	O	X	O	X	X
weedy	Indica	435	O	O	X	O	X	X
weedy	Indica	436	O	O	X	O	X	X
weedy	Indica	437	O	O	X	O	X	X
weedy	Indica	438	O	O	X	O	X	X
weedy	Indica	439	O	O	X	O	X	X
weedy	Indica	440	O	O	X	O	X	X
weedy	Indica	441	O	O	X	O	X	X
weedy	Indica	442	O	O	X	O	X	X
weedy	Indica	443	O	O	X	O	X	X
weedy	Indica	444	O	O	X	O	X	X
weedy	Indica	445	O	O	X	O	X	X
weedy	Indica	446	O	O	X	O	X	X
weedy	Indica	447	O	O	X	O	X	X
weedy	Indica	448	O	O	X	O	X	X
weedy	Indica	449	O	O	X	O	X	X
weedy	Indica	450	O	O	X	O	X	X
weedy	Indica	451	O	O	X	O	X	X
weedy	Indica	452	O	O	X	O	X	X
weedy	Indica	453	O	O	X	O	X	X
weedy	Indica	454	O	O	X	O	X	X
weedy	Indica	455	O	O	X	O	X	X
weedy	Indica	456	O	O	X	O	X	X
weedy	Indica	457	O	O	X	O	X	X
weedy	Indica	458	O	O	X	O	X	X
weedy	Indica	459	O	O	X	O	X	X
weedy	Indica	460	O	O	X	O	X	X
weedy	Indica	461	O	O	X	O	X	X
weedy	Indica	462	O	O	X	O	X	X
weedy	Indica	463	O	O	X	O	X	X
weedy	Indica	464	O	O	X	O	X	X
weedy	Indica	465	O	O	X	O	X	X
weedy	Indica	466	O	O	X	O	X	X
weedy	Indica	467	O	O	X	O	X	X
weedy	Indica	468	O	O	X	O	X	X
weedy	Indica	469	O	O	X	O	X	X
weedy	Indica	470	O	O	X	O	X	X
weedy	Indica	471	O	O	X	O	X	X
weedy	Indica	472	O	O	X	O	X	X
weedy	Indica	473	O	O	X	O	X	X
weedy	Indica	474	O	O	X	O	X	X
weedy	Indica	475	O	O	X	O	X	X
weedy	Indica	476	O	O	X	O	X	X
weedy	Indica	477	O	O	X	O	X	X
weedy	Indica	478	O	O	X	O	X	X
weedy	Indica	479	O	O	X	O	X	X
weedy	Indica	480	O	O	X	O	X	X
native		5-008	O	O	O	O	O	X
native		5-009	O	O	O	O	O	X
native	Japonica	5-340	O	O	O	O	O	O
native	Japonica	5-342	O	O	O	O	O	O
native	Japonica	5-343	O	O	O	O	O	O
native		5-345	O	O	O	O	O	X
native		5-346	O	O	O	O	O	X
native		5-348	O	O	O	O	O	X
native		5-349	O	O	O	O	O	X
native		5-350	O	O	O	O	O	X
native		5-351	O	O	O	O	O	X
native		5-353	O	O	O	O	O	X
native		5-357	O	O	O	O	O	X
native		5-358	O	O	O	O	O	X
native		5-361	O	O	X	O	O	X
native		5-362	O	O	O	O	O	X
native		5-363	O	O	O	O	O	X
native		5-364	O	O	O	O	O	X
native		5-365	O	O	O	O	O	X
native		5-366	O	O	X	O	X	X
native		5-367	O	O	O	O	O	X
native		5-368	O	O	O	O	O	X
native		5-370	O	O	O	O	O	X
native		5-371	O	O	O	O	O	X
native		5-372	O	O	O	O	O	X
native		5-373	O	O	O	O	O	X
native		5-375	O	O	O	O	O	X
native		5-376	O	O	O	O	O	X
native		5-377	O	O	O	O	O	X
native		5-379	O	O	O	O	O	X
native		5-380	O	O	O	O	O	X
native		5-381	O	O	O	O	O	X
native		5-383	O	O	O	O	O	X
native		5-384	O	O	O	O	O	O
native		5-385	O	O	O	O	O	O
native	Japonica	5-387	O	O	O	O	O	O
native	Japonica	5-388	O	O	O	O	O	X
cultivated		KKU0001	O	O	X	O	X	O
cultivated		KKU0002	O	O	O	O	O	X
cultivated		KKU0003	O	O	X	O	O	X
cultivated	Japonica	KKU0004	O	O	X	O	O	O
cultivated		KKU0006	O	O	X	O	O	X
cultivated		KKU0007	O	O	O	O	O	X
cultivated		KKU0011	O	O	X	O	X	O
cultivated	Japonica	KKU0013	O	O	X	O	O	O
cultivated	Japonica	KKU0024	O	O	X	O	O	O
cultivated		KKU0025	O	O	X	O	O	X
cultivated		KKU0026	O	O	O	O	O	X
cultivated	Japonica	KKU0030	O	O	O	O	O	O
cultivated	Japonica	KKU0033	X	O	X	O	O	O
cultivated		KKU0035	X	O	X	O	O	X
cultivated	Japonica	KKU0036	O	X	X	X	X	X
cultivated	Japonica	KKU0039	O	O	X	O	O	O
cultivated		KKU0040	X	O	O	O	O	X
cultivated	Indica	KKU0045	O	O	O	O	O	O
cultivated	Indica	KKU0051	O	O	X	O	O	O
cultivated		KKU0069	X	O	X	O	X	X
cultivated		KKU0070	O	O	X	O	O	X
cultivated	Japonica	KKU0071	O	O	X	O	O	O
cultivated		KKU0073	O	O	X	O	X	X
cultivated		KKU0075	O	O	X	O	O	X
cultivated	Indica	KKU0078	O	O	X	O	O	O
cultivated		KKU0081	X	O	O	O	O	X
cultivated		KKU0086	X	O	O	O	O	X
cultivated		KKU0087	O	O	X	O	O	X
cultivated	Indica	KKU0088	O	O	O	O	O	O
cultivated	Indica	KKU0094	O	O	X	O	O	O
cultivated	Indica	KKU0130	O	O	X	O	O	O
cultivated		KKU0143	O	O	X	O	X	X
cultivated	Japonica	KKU0145	O	X	X	X	X	X
cultivated		KKU0162	O	O	X	O	O	X
cultivated		KKU0169	O	O	X	X	X	X
cultivated		KKU0178	O	O	X	X	X	X
cultivated		KKU0179	O	O	X	X	X	X
cultivated	Japonica	KKU0180	O	O	X	O	O	O
cultivated	Japonica	KKU0181	O	O	X	O	X	O
cultivated	Japonica	KKU0182	O	O	X	O	O	O
cultivated	Japonica	KKU0184	O	O	X	O	O	O
cultivated	Japonica	KKU0186	O	O	X	O	O	O
cultivated	Japonica	KKU0187	O	O	X	O	O	O
cultivated		KKU0188	O	O	X	O	O	O
cultivated	Japonica	KKU0190	O	O	X	O	O	O
cultivated	Japonica	KKU0191	O	O	X	O	O	O
cultivated	Japonica	KKU0192	O	O	X	O	O	O
cultivated	Japonica	KKU0193	O	O	X	O	O	O
cultivated	Japonica	KKU0195	O	O	X	O	O	O
cultivated	Japonica	KKU0196	O	O	X	O	O	O
cultivated	Japonica	KKU0198	O	O	X	O	O	O
cultivated	Japonica	KKU0199	O	O	X	O	O	O
cultivated		KKU0200	O	O	X	O	O	X
cultivated	Javanica	KKU0201	X	O	X	O	O	O
cultivated	Indica	KKU0202	O	O	X	O	O	O
cultivated	Indica	KKU0203	O	O	X	O	O	O
cultivated	Indica	KKU0204	O	O	X	O	O	O
cultivated	Indica	KKU0205	O	O	X	O	O	O
cultivated	Indica	KKU0206	O	O	X	O	O	X
cultivated	Indica	KKU0207	O	O	X	O	O	O
cultivated	Indica	KKU0208	O	O	X	O	O	O
cultivated	Indica	KKU0209	X	O	X	O	O	O
cultivated		KKU0210	O	O	O	O	O	X
cultivated	Indica	KKU0211	O	O	X	O	O	O
cultivated	Indica	KKU0212	O	O	X	O	O	O
cultivated	Japonica	KKU0213	O	O	X	O	O	O
cultivated	Japonica	KKU0214	O	O	X	O	O	O
cultivated		KKU0215	O	O	X	X	X	X
cultivated	Japonica	KKU0217	O	O	X	O	O	O
cultivated	Japonica	KKU0218	O	O	X	O	O	O
cultivated		KKU0219	O	O	O	O	O	O
cultivated	Indica	KKU0220	O	O	X	O	O	O
cultivated	Japonica	KKU0222	O	O	X	O	O	O
cultivated		KKU0223	O	O	X	O	O	X
cultivated		KKU0224	O	O	O	O	O	X
cultivated	Japonica	KKU0225	O	O	O	O	O	O
cultivated		KKU0226	O	O	X	O	O	X
cultivated		KKU0227	O	O	X	X	X	X
cultivated	Japonica	KKU0240	O	O	X	O	O	O
cultivated	Japonica	KKU0244	O	O	X	O	O	O
cultivated	Japonica	KKU0260	O	O	X	O	O	O
cultivated	Indica	KKU0264	O	O	X	O	O	O
cultivated	Japonica	KKU0267	O	O	X	O	O	O
cultivated		KKU0268	O	O	X	X	X	X
cultivated		KKU0270	O	O	X	X	X	X
cultivated		KKU0272	O	O	X	X	X	X
cultivated		KKU0273	O	O	X	O	O	X
cultivated		KKU0274	O	O	X	O	O	X
cultivated		KKU0275	O	O	X	X	X	X
cultivated		KKU0278	O	O	X	O	O	X
cultivated		KKU0280	O	O	X	O	X	X
cultivated	Indica	KKU0281	O	O	X	O	O	O
cultivated	Japonica	KKU0285	O	O	X	O	O	O
cultivated	Japonica	KKU0286	O	O	X	O	O	O
cultivated	Japonica	KKU0288	O	O	X	O	O	O
cultivated	Japonica	KKU0289	O	O	X	O	O	O
cultivated	Japonica	KKU0291	O	O	X	O	O	O
cultivated	Japonica	KKU0293	O	O	X	O	O	O
cultivated	Japonica	KKU0294	O	O	X	O	O	O
cultivated	Japonica	KKU0296	O	O	X	O	O	O
cultivated	Japonica	KKU0297	O	O	X	O	O	O
cultivated	Japonica	KKU0298	O	O	X	O	O	O
cultivated	Japonica	KKU0299	O	O	X	O	O	O
cultivated	Japonica	KKU0300	O	O	X	O	O	O
cultivated	Japonica	KKU0301	O	O	X	O	O	O
cultivated	Japonica	KKU0302	O	O	X	O	O	O
cultivated	Japonica	KKU0303	O	O	X	O	O	O
cultivated	Japonica	KKU0304	O	O	X	O	O	O
cultivated	Japonica	KKU0305	O	O	X	O	X	O
cultivated	Japonica	KKU0306	O	O	X	O	O	O
cultivated	Japonica	KKU0308	O	O	X	O	O	O
cultivated	Japonica	KKU0309	O	O	X	O	O	O
cultivated	Japonica	KKU0310	O	O	X	O	O	O
cultivated	Japonica	KKU0311	O	O	X	O	O	O
cultivated	Japonica	KKU0314	O	O	X	O	O	O
cultivated	Japonica	KKU0315	O	O	X	O	O	O
cultivated	Japonica	KKU0316	O	O	X	O	O	O
cultivated	Japonica	KKU0317	O	O	X	O	O	O
cultivated	Japonica	KKU0318	O	O	X	O	X	O
cultivated	Japonica	KKU0319	O	O	X	O	O	X
cultivated	Japonica	KKU0320	O	O	X	O	O	O
cultivated	Japonica	KKU0321	O	O	X	O	O	O
cultivated	Japonica	KKU0322	O	O	X	O	O	O
cultivated	Japonica	KKU0323	O	O	X	O	O	O
cultivated	Japonica	KKU0324	O	O	X	O	O	O
cultivated	Japonica	KKU0326	O	O	X	O	O	O
cultivated	Japonica	KKU0327	O	O	X	O	O	O
cultivated	Japonica	KKU0328	O	O	X	O	O	O
cultivated	Japonica	KKU0329	O	O	X	O	O	O
cultivated	Japonica	KKU0331	O	O	X	O	O	O
cultivated	Japonica	KKU0332	O	O	X	O	O	O
cultivated	Japonica	KKU0334	O	O	X	O	O	O
cultivated	Japonica	KKU0335	O	O	X	O	O	O
cultivated	Japonica	KKU0336	O	O	X	O	O	O
cultivated	Japonica	KKU0337	O	O	X	O	O	O
cultivated	Japonica	KKU0338	O	O	X	O	O	O
cultivated	Japonica	KKU0339	O	O	X	O	O	O
cultivated	Indica	KKU0341	O	O	X	O	O	O
cultivated		KKU0342	X	O	X	O	X	X
cultivated	Japonica	KKU0343	O	O	X	O	X	O
cultivated	Javanica	KKU0344	X	O	X	O	O	O
cultivated	Indica	KKU0345	O	O	X	O	O	O
cultivated	Indica	KKU0346	O	O	X	O	O	O
cultivated	Indica	KKU0347	O	O	X	O	O	O
cultivated	Indica	KKU0349	O	O	X	O	O	O
cultivated	Japonica	KKU0352	O	O	X	O	O	O
cultivated	Indica	KKU0353	O	O	X	O	O	O
cultivated	Indica	KKU0355	O	O	X	O	O	O
cultivated	Indica	KKU0356	O	O	X	O	O	O
cultivated	Indica	KKU0358	O	O	X	O	O	O
cultivated	Japonica	KKU0359	O	O	X	O	O	O
cultivated	Japonica	KKU0360	O	O	X	O	O	O
cultivated	Japonica	KKU0364	O	O	X	O	O	O
cultivated	Japonica	KKU0370	O	O	X	O	O	O
cultivated	Japonica	KKU0371	O	O	O	O	O	O
cultivated	Japonica	KKU0373	O	O	X	O	O	O
cultivated	Japonica	KKU0374	O	O	X	O	O	O
cultivated	Japonica	KKU0377	O	O	X	O	O	O
cultivated	Japonica	KKU0383	O	O	X	O	O	O
cultivated	Japonica	KKU0385	O	O	X	O	O	O
cultivated	Japonica	KKU0388	O	O	X	O	O	O
cultivated	Japonica	KKU0392	O	O	O	O	O	O
cultivated	Japonica	KKU0394	O	O	X	O	O	O
cultivated	Japonica	KKU0395	O	O	X	O	O	O
cultivated	Japonica	KKU0397	O	O	X	O	O	O
cultivated	Japonica	KKU0399	O	O	X	O	O	O
cultivated	Japonica	KKU0401	O	O	X	O	O	O
cultivated	Japonica	KKU0402	O	O	O	O	O	O
cultivated	Japonica	KKU0404	O	O	X	O	O	O
cultivated	Japonica	KKU0405	O	O	X	O	O	O
cultivated	Japonica	KKU0406	O	O	X	O	O	O
cultivated	Japonica	KKU0408	O	O	O	O	O	O
cultivated	Japonica	KKU0409	O	O	X	O	O	O
cultivated	Japonica	KKU0410	O	O	X	O	O	O
cultivated	Japonica	KKU0411	O	O	X	O	O	O
cultivated	Japonica	KKU0412	O	O	X	O	O	O
cultivated	Japonica	KKU0413	O	O	X	O	O	O
cultivated	Japonica	KKU0415	O	O	X	O	O	O
cultivated	Japonica	KKU0417	O	O	X	O	O	O
cultivated	Japonica	KKU0418	O	O	X	O	O	O
cultivated	Japonica	KKU0419	O	O	X	O	O	O
cultivated	Japonica	KKU0420	O	O	X	O	O	O
cultivated	Japonica	KKU0421	O	O	X	O	O	O
cultivated	Japonica	KKU0422	O	O	X	O	O	O
cultivated	Japonica	KKU0423	O	O	O	O	O	O
cultivated	Japonica	KKU0424	O	O	X	O	O	O
cultivated	Japonica	KKU0426	O	O	X	O	O	O
cultivated	Japonica	KKU0427	O	O	X	O	O	O
cultivated	Japonica	KKU0428	O	O	X	O	O	O
cultivated	Japonica	KKU0429	O	O	X	O	O	O
cultivated	Japonica	KKU0430	O	O	X	O	O	O
cultivated	Japonica	KKU0431	O	O	X	O	O	O
cultivated	Japonica	KKU0432	O	O	X	O	O	O
cultivated	Japonica	KKU0433	O	O	X	O	O	O
cultivated	Japonica	KKU0434	O	O	X	O	O	O
cultivated	Japonica	KKU0435	O	O	X	O	O	O
cultivated	Japonica	KKU0437	O	O	X	O	O	O
cultivated	Japonica	KKU0438	O	O	X	O	O	O
cultivated	Japonica	KKU0439	O	O	X	O	O	O
cultivated	Japonica	KKU0440	O	O	X	O	X	O
cultivated	Japonica	KKU0442	O	O	X	O	O	O
cultivated	Japonica	KKU0443	O	O	X	O	O	O
cultivated	Japonica	KKU0444	O	O	X	O	O	O
cultivated	Japonica	KKU0445	O	O	X	O	O	O
cultivated	Japonica	KKU0447	O	O	X	O	O	O
cultivated	Japonica	KKU0450	O	O	X	O	O	O
cultivated	Japonica	KKU0451	O	O	X	O	O	O
cultivated	Japonica	KKU0452	O	O	X	O	O	O
cultivated	Japonica	KKU0453	O	O	X	O	O	O
cultivated	Japonica	KKU0454	O	O	X	O	O	O
cultivated	Japonica	KKU0455	O	O	X	O	O	O
cultivated	Japonica	KKU0456	O	O	O	O	O	O
cultivated	Japonica	KKU0457	O	O	X	O	O	O
cultivated	Japonica	KKU0458	O	O	X	O	O	O
cultivated	Japonica	KKU0459	O	O	X	O	O	O
cultivated	Japonica	KKU0460	O	O	X	O	O	O
cultivated	Japonica	KKU0461	O	O	X	O	O	O
cultivated	Japonica	KKU0462	O	O	X	O	O	O
cultivated	Japonica	KKU0463	O	O	X	O	O	O
cultivated	Japonica	KKU0464	O	O	X	O	O	O
cultivated	Japonica	KKU0465	O	O	X	O	O	O
cultivated	Japonica	KKU0466	O	O	X	O	O	O
cultivated	Japonica	KKU0467	O	O	X	O	O	O
cultivated	Japonica	KKU0468	O	O	X	O	O	O
cultivated	Japonica	KKU0469	O	O	X	O	O	O
cultivated	Japonica	KKU0470	O	O	X	O	O	O
cultivated	Japonica	KKU0471	O	O	X	O	O	O
cultivated	Japonica	KKU0472	O	O	X	O	O	O
cultivated	Japonica	KKU0473	O	O	X	O	O	O
cultivated	Japonica	KKU0476	O	O	X	O	O	O
cultivated	Japonica	KKU0477	O	O	X	O	O	O
cultivated	Japonica	KKU0478	O	O	X	O	O	O
cultivated	Japonica	KKU0479	O	O	X	O	O	O
cultivated	Japonica	KKU0481	O	O	X	O	O	O
cultivated	Japonica	KKU0482	O	O	X	O	O	O
cultivated	Japonica	KKU0483	O	O	X	O	O	O
cultivated	Japonica	KKU0484	O	O	O	O	O	O
cultivated	Japonica	KKU0485	O	O	X	O	O	O
cultivated	Japonica	KKU0486	O	O	X	O	O	O
cultivated	Japonica	KKU0487	O	O	X	O	O	O
cultivated	Japonica	KKU0488	O	O	X	O	O	O
cultivated	Japonica	KKU0490	O	O	X	O	O	O
cultivated	Japonica	KKU0491	O	O	X	O	O	O
cultivated	Japonica	KKU0492	O	O	O	O	O	O
cultivated	Japonica	KKU0493	O	O	O	O	O	O
cultivated	Japonica	KKU0494	O	O	X	O	O	O
cultivated	Japonica	KKU0495	O	O	X	O	O	O
cultivated	Japonica	KKU0498	O	O	X	O	O	O
cultivated	Japonica	KKU0499	O	O	X	O	O	O
cultivated	Japonica	KKU0501	O	O	X	O	O	O
cultivated	Japonica	KKU0502	O	O	X	O	O	O
cultivated	Japonica	KKU0504	O	O	X	O	O	O
cultivated	Indica	KKU0505	O	O	X	O	O	O
cultivated	Indica	KKU0506	O	O	X	O	O	O
cultivated	Indica	KKU0507	O	O	X	O	O	O
cultivated	Indica	KKU0508	O	O	X	O	O	O
cultivated	Indica	KKU0509	O	O	X	O	O	O
cultivated	Japonica	KKU0510	O	O	X	O	O	O
cultivated	Japonica	KKU0511	O	O	X	O	O	O
cultivated	Japonica	KKU0512	O	O	X	O	O	O
cultivated	Japonica	KKU0514	O	O	X	O	O	O
cultivated	Japonica	KKU0515	X	O	X	O	O	O
cultivated	Indica	KKU0516	O	O	X	O	O	O
cultivated	Indica	KKU0517	O	O	X	O	O	O
cultivated	Indica	KKU0518	O	O	X	O	O	O
cultivated	Indica	KKU0519	O	O	X	O	O	O
cultivated	Indica	KKU0520	O	O	X	O	O	O
cultivated	Indica	KKU0521	O	O	X	O	O	O
cultivated	Indica	KKU0522	O	O	X	O	O	O
cultivated	Indica	KKU0523	O	O	X	O	O	O
cultivated	Indica	KKU0524	O	O	X	O	O	O
cultivated	Indica	KKU0526	O	O	X	O	O	O
cultivated	Indica	KKU0529	O	O	X	O	O	O
cultivated	Indica	KKU0530	O	O	X	O	O	O
cultivated	Indica	KKU0531	O	O	X	O	O	O
cultivated	Indica	KKU0532	O	O	X	O	O	O
cultivated	Indica	KKU0534	O	O	X	O	O	O
cultivated	Indica	KKU0535	O	O	X	O	O	O
cultivated	Indica	KKU0536	O	O	X	O	O	O
cultivated	Japonica	KKU0537	O	O	X	O	O	O
cultivated	Japonica	KKU0538	O	O	X	O	O	O
cultivated	Indica	KKU0539	O	O	X	O	O	O
cultivated	Indica	KKU0540	X	O	X	O	O	O
cultivated	Indica	KKU0541	O	O	X	O	O	O
cultivated	Indica	KKU0542	O	O	X	O	O	O
cultivated	Indica	KKU0546	X	O	X	O	O	O
cultivated	Indica	KKU0548	O	O	X	O	O	O
cultivated	Indica	KKU0549	X	O	X	O	O	O
cultivated	Indica	KKU0550	X	O	X	O	O	O
cultivated	Indica	KKU0552	O	O	X	O	O	O
cultivated	Indica	KKU0553	O	O	X	O	O	O
cultivated	Indica	KKU0555	O	O	X	O	O	O
cultivated	Indica	KKU0556	O	O	X	O	O	O
cultivated	Indica	KKU0557	O	O	X	O	O	O
cultivated	Indica	KKU0559	O	O	X	O	O	O
cultivated	Indica	KKU0560	O	O	X	O	O	O
cultivated	Indica	KKU0561	O	O	X	O	O	O
cultivated	Indica	KKU0562	O	O	X	O	O	O
cultivated	Indica	KKU0563	O	O	X	O	O	O
cultivated	Indica	KKU0564	O	O	X	O	O	O
cultivated	Indica	KKU0565	O	O	X	O	O	O
cultivated	Indica	KKU0566	O	O	X	O	O	O
cultivated	Indica	KKU0567	O	O	X	O	O	O
cultivated	Indica	KKU0568	X	O	X	O	O	O
cultivated	Indica	KKU0569	O	O	X	O	O	O
cultivated	Indica	KKU0570	O	O	X	O	O	O
cultivated		KKU0571	X	O	X	X	X	X
cultivated	Japonica	KKU0574	X	O	O	O	O	O
cultivated		KKU0577	O	O	X	O	O	O
cultivated		KKU0578	X	O	O	O	O	O
cultivated	Indica	KKU0579	O	O	X	O	O	O
cultivated		KKU0580	O	O	X	O	O	O
cultivated	Indica	KKU0581	O	O	X	O	O	O
cultivated		KKU0582	O	O	X	O	O	X
cultivated	Japonica	KKU0589	X	O	X	O	O	O
cultivated	Japonica	KKU0590	X	O	X	O	O	O
cultivated	Japonica	KKU0591	X	O	O	O	O	O
cultivated	Japonica	KKU0593	O	O	X	O	O	O
cultivated	Indica	KKU0598	X	O	X	O	O	O
cultivated	Japonica	KKU0599	O	O	X	O	O	O
cultivated	Indica	KKU0602	X	O	X	O	X	O
cultivated	Japonica	KKU0605	O	O	X	O	O	O
cultivated	Japonica	KKU0607	O	O	X	O	O	O
cultivated	Japonica	KKU0618	X	O	X	O	X	X
cultivated	Japonica	KKU0627	O	O	X	O	O	O
cultivated	Japonica	KKU0637	O	O	X	O	O	O
cultivated		KKU0640	O	O	X	O	X	X
cultivated		KKU0643	O	O	X	O	X	O
cultivated		KKU0657	X	O	O	O	O	X
cultivated		KKU0662	O	X	X	O	X	X
cultivated	Japonica	KKU0664	O	O	X	O	O	O
cultivated	Japonica	KKU0665	O	O	X	O	O	O
cultivated	Japonica	KKU0666	O	O	X	O	O	X
cultivated	Japonica	KKU0670	O	O	X	O	O	O
cultivated	Japonica	KKU0672	O	O	X	O	O	O
cultivated	Japonica	KKU0673	O	O	X	O	O	O
cultivated	Indica	KKU0679	O	O	X	O	O	O
cultivated	Indica	KKU0680	O	O	X	O	O	O
cultivated		KKU0681	X	O	X	O	X	X
cultivated		KKU0687	X	O	O	O	O	X
cultivated		KKU0691	X	O	O	O	O	X
cultivated	Japonica	KKU0696	O	O	X	O	O	O
cultivated	Japonica	KKU0703	X	O	O	O	O	O
cultivated		KKU0704	X	O	O	O	O	X
cultivated		KKU0707	X	O	O	O	O	X
cultivated		KKU0713	O	O	O	O	O	X
cultivated		KKU0718	O	O	O	O	O	X
cultivated	Japonica	KKU0719	X	O	O	O	O	O
cultivated		KKU0723	X	O	X	O	X	X
cultivated		KKU0724	X	O	X	O	X	X
cultivated		KKU0726	O	O	X	X	X	X
cultivated	Indica	KKU0730	O	O	X	O	O	O
cultivated		KKU0735	X	O	O	O	O	X
cultivated		KKU0736	O	O	X	X	X	X
cultivated		KKU0743	O	O	X	O	O	X
cultivated		KKU0744	O	O	X	O	X	X
cultivated		KKU0745	O	O	X	O	O	X
cultivated		KKU0746	O	O	X	O	X	X
cultivated	Indica	KKU0747	O	O	X	O	O	O
cultivated		KKU0757	O	O	O	O	O	X
cultivated		KKU0759	O	O	X	O	X	X
cultivated		KKU0760	O	O	X	O	X	X
cultivated		KKU0762	O	O	O	O	O	X
cultivated	Japonica	KKU0773	O	O	X	O	O	O
cultivated	Indica	KKU0778	O	O	X	O	O	O
cultivated		KKU0780	O	O	X	O	O	X
cultivated	Indica	KKU0782	O	O	X	O	O	O
cultivated		KKU0788	O	O	X	O	O	X
cultivated	Indica	KKU0799	O	O	X	O	O	O
cultivated	Indica	KKU0800	O	O	X	O	O	O
cultivated	Japonica	KKU0806	O	O	X	O	O	X
cultivated	Japonica	KKU0822	O	O	X	O	O	O
cultivated		KKU0825	O	O	X	O	O	X
cultivated	Japonica	KKU0832	O	O	X	O	O	O
cultivated		KKU0845	X	O	X	X	X	X
cultivated		KKU0849	X	O	X	O	O	X
cultivated		KKU0850	X	O	X	O	O	X
cultivated	Indica	KKU0857	O	O	X	O	O	O
cultivated		KKU0859	X	O	X	O	O	X
cultivated		KKU0862	O	O	X	O	O	X
cultivated		KKU0863	X	O	X	O	O	X
cultivated		KKU0864	X	O	X	O	O	X
cultivated		KKU0865	O	O	X	O	O	X
cultivated		KKU0866	X	O	X	O	O	O
cultivated		KKU0867	X	O	X	O	X	X
cultivated		KKU0868	X	O	X	O	X	X
cultivated		KKU0870	X	O	X	X	X	X
cultivated		KKU0875	X	O	X	X	X	X
cultivated	Indica	KKU0892	X	O	X	O	O	O
cultivated		KKU0894	X	O	X	O	X	X
cultivated	Japonica	KKU0895	X	O	X	O	O	O
cultivated		KKU0897	X	O	X	O	O	X
cultivated		KKU0898	X	O	X	O	O	X
cultivated		KKU0899	X	O	X	O	O	X
cultivated		KKU0900	X	O	X	O	O	X
cultivated	Indica	KKU0913	X	O	X	O	O	O
cultivated		KKU0915	X	O	X	O	X	O
cultivated		KKU0916	X	O	X	O	O	X
cultivated		KKU0917	X	O	X	X	X	X
cultivated		KKU0918	X	O	X	X	X	X
cultivated		KKU0919	X	O	X	X	X	X
cultivated		KKU0920	X	O	X	X	X	X
cultivated		KKU0929	X	O	X	O	O	X
cultivated		KKU0930	X	O	X	O	O	X
cultivated		KKU0931	X	O	X	X	X	X
cultivated	Indica	KKU0932	O	O	O	O	O	O
cultivated		KKU0960	X	O	X	O	O	X
cultivated	Indica	KKU0974	O	O	X	O	O	O
cultivated		KKU1141	O	O	X	O	X	X
weedy	Indica	We001	O	O	X	O	X	X
weedy	Indica	We002	O	O	X	O	X	X
weedy	Indica	We003	O	O	X	O	X	X
weedy	Indica	We004	O	O	X	O	X	X
weedy	Indica	We005	O	O	X	O	X	X
weedy	Indica	We006	O	O	X	O	X	X
weedy	Indica	We007	O	O	X	O	X	X
weedy	Indica	We008	O	O	X	O	X	X
weedy	Indica	We009	O	O	O	O	O	X
weedy	Indica	We010	O	O	X	O	X	X
weedy	Indica	We011	O	O	X	O	X	X
weedy	Indica	We012	O	O	X	O	X	X
weedy	Indica	We013	O	O	X	O	X	X
weedy	Indica	We014	O	O	X	O	X	X
weedy	Indica	We015	O	O	X	O	X	X
weedy	Indica	We016	O	O	X	O	X	X
weedy	Indica	We017	O	O	X	O	X	X
weedy	Indica	We018	O	O	X	O	X	X
weedy	Indica	We019	O	O	X	O	X	X
weedy	Indica	We020	O	O	X	O	X	X
weedy	Indica	We021	O	O	X	O	X	X
weedy	Indica	We022	O	O	X	O	X	X
weedy	Indica	We023	O	O	X	O	X	X
weedy	Indica	We024	O	O	X	O	X	X
weedy	Indica	We025	O	O	X	O	X	X
weedy	Indica	We026	O	O	X	O	X	X
weedy	Indica	We027	O	O	X	O	X	X
weedy	Indica	We028	O	O	X	O	X	X
weedy	Indica	We029	O	O	X	O	X	X
weedy	Indica	We030	O	O	X	O	X	X
weedy	Indica	We031	O	O	X	O	X	X
weedy	Indica	We032	O	O	X	O	X	X
weedy	Indica	We033	O	O	X	O	X	X
weedy	Indica	We034	O	O	X	O	X	X
weedy	Indica	We035	O	O	X	O	X	X
weedy	Indica	We036	O	O	X	O	X	X
weedy	Indica	We037	O	O	X	O	X	X
weedy	Indica	We038	O	O	X	O	X	X
weedy	Indica	We039	O	O	X	O	X	X
weedy	Indica	We040	O	O	X	O	X	X
weedy	Indica	We043	O	O	X	O	X	X
weedy	Indica	We044	O	O	X	O	X	X
weedy	Indica	We045	O	O	X	O	X	X
weedy	Indica	We047	O	O	X	O	X	X
weedy	Indica	We048	O	O	X	O	X	X
weedy	Indica	We049	O	O	X	O	X	X
weedy	Indica	We050	O	O	X	O	X	X
weedy	Indica	We051	O	O	X	O	X	X
weedy	Indica	We052	O	O	X	O	X	X
weedy	Indica	We053	O	O	X	O	X	X
weedy	Indica	We054	O	O	X	O	X	X
weedy	Indica	We055	O	O	X	O	X	X
weedy	Indica	We056	O	O	X	O	X	X
weedy	Indica	We057	O	O	X	O	X	X
weedy	Indica	We058	O	O	X	O	X	X
weedy	Indica	We059	O	O	X	O	X	X
weedy	Indica	We060	O	O	X	O	X	X
weedy	Indica	We061	O	O	X	O	X	X
weedy	Indica	We062	O	O	X	O	X	X
weedy	Indica	We063	O	O	X	O	X	X
weedy	Indica	We064	O	O	X	O	X	X
weedy	Indica	We065	O	O	X	O	X	X
weedy	Indica	We066	O	O	X	O	X	X
weedy	Indica	We067	O	O	O	O	O	X
weedy	Indica	We068	O	O	X	O	X	X
weedy	Indica	We069	O	O	X	O	X	X
weedy	Indica	We070	O	O	X	O	X	X
weedy	Indica	We071	O	O	X	O	X	X
weedy	Indica	We072	O	O	X	O	X	X
weedy	Indica	We073	O	O	X	O	X	X
weedy	Indica	We074	O	O	X	O	X	X
weedy	Indica	We075	O	O	X	O	X	X
weedy	Indica	We076	O	O	X	O	X	X
weedy	Indica	We077	O	O	X	O	X	X
weedy	Indica	We078	O	O	X	O	X	X
weedy	Indica	We079	O	O	X	O	X	X
weedy	Indica	We080	O	O	X	O	X	X
weedy	Indica	We081	O	O	X	O	X	X
weedy	Indica	We082	O	O	X	O	X	X
weedy	Indica	We083	O	O	X	O	X	X
weedy	Indica	We084	O	O	X	O	X	X
weedy	Indica	We085	O	O	X	O	X	X
weedy	Indica	We086	O	O	X	O	X	X
weedy	Indica	We087	O	O	X	O	X	X
weedy	Indica	We088	O	O	X	O	X	X
weedy	Indica	We089	O	O	X	O	X	X
weedy	Indica	We090	O	O	X	O	X	X
weedy	Indica	We091	O	O	X	O	X	X
weedy	Indica	We092	O	O	X	O	X	X
weedy	Indica	We093	O	O	X	O	X	X
weedy	Indica	We094	O	O	X	O	X	X
weedy	Indica	We095	O	O	X	O	X	X
weedy	Indica	We096	O	O	X	O	X	X
weedy	Indica	We097	O	O	X	O	X	X
weedy	Indica	We098	O	O	X	O	X	X
weedy	Indica	We099	O	O	X	O	X	X
weedy	Indica	We100	O	O	X	O	X	X
weedy	Indica	We101	O	O	X	O	X	X
weedy	Indica	We102	O	O	X	O	X	X
weedy	Indica	We103	O	O	X	O	X	X
weedy	Indica	We104	O	O	X	O	X	X
weedy	Indica	We105	O	O	X	O	X	X
weedy	Indica	We106	O	O	X	O	X	X
weedy	Indica	We107	O	O	X	O	X	X
weedy	Indica	We108	O	O	X	O	X	X
weedy	Indica	We109	O	O	X	O	X	X
weedy	Indica	We110	O	O	X	O	X	X
weedy	Indica	We111	O	O	X	O	X	X
weedy	Indica	We112	O	O	X	O	X	X
weedy	Indica	We113	O	O	X	O	X	X
weedy	Indica	We114	O	O	X	O	X	X
weedy	Indica	We115	O	O	X	O	X	X
weedy	Indica	We116	O	O	X	O	X	X
weedy	Indica	We117	O	O	X	O	X	X
weedy	Indica	We118	O	O	X	O	X	X
weedy	Indica	We119	O	O	X	O	X	X
weedy	Indica	We120	O	O	X	O	X	X
weedy	Indica	We121	O	O	X	O	X	X
weedy	Indica	We122	O	O	X	O	X	X
weedy	Indica	We123	O	O	X	O	X	X
weedy	Indica	We124	O	O	X	O	X	X
weedy	Indica	We125	O	O	X	O	X	X
weedy	Indica	We126	O	O	X	O	X	X
weedy	Indica	We127	O	O	X	O	X	X
weedy	Indica	We128	O	O	X	O	O	O
weedy	Indica	We129	O	O	X	O	X	X
weedy	Indica	We130	O	O	X	O	X	X
weedy	Indica	We131	O	O	X	O	X	X
weedy	Indica	We132	O	O	X	O	X	X
weedy	Indica	We133	O	O	X	O	X	X
weedy	Indica	We134	O	O	X	O	X	X
weedy	Indica	We135	O	O	X	O	X	X
weedy	Indica	We136	O	O	X	O	X	X
weedy	Indica	We137	O	O	X	O	X	X
weedy	Indica	We138	O	O	X	O	X	X
weedy	Indica	We139	O	O	X	O	X	X
weedy	Indica	We140	O	O	X	O	X	X
weedy	Indica	We141	O	O	X	O	X	X
weedy	Indica	We142	O	O	X	O	X	X
weedy	Indica	We143	O	O	X	O	X	X
weedy	Indica	We144	O	O	X	O	X	X
weedy	Indica	We145	O	O	X	O	X	X
weedy	Indica	We146	O	O	X	O	X	X
weedy	Indica	We147	O	O	X	O	X	X
weedy	Indica	We148	O	O	X	O	X	X
weedy	Indica	We149	O	O	X	O	X	X
weedy	Indica	We150	O	O	X	O	X	X
weedy	Indica	We151	O	O	X	O	X	X
weedy	Indica	We152	O	O	X	O	X	X
weedy	Indica	We153	O	O	X	O	X	X
weedy	Indica	We154	O	O	X	O	X	X
weedy	Indica	We155	O	O	X	O	X	X
weedy	Indica	We156	O	O	X	O	X	X
weedy	Indica	We157	O	O	X	O	X	X
weedy	Indica	We158	O	O	X	O	X	X
weedy	Indica	We159	O	O	X	O	X	X
weedy	Indica	We160	O	O	X	O	X	X
weedy	Indica	We161	O	O	X	O	X	X
weedy	Indica	We162	O	O	X	O	X	X
weedy	Indica	We163	O	O	X	O	X	X
weedy	Indica	We164	O	O	X	O	X	X
weedy	Indica	We165	O	O	X	O	X	X
weedy	Indica	We166	O	O	X	O	X	X
weedy	Indica	We167	O	O	X	O	X	X
weedy	Indica	We168	O	O	X	O	X	X
weedy	Indica	We169	O	O	X	O	X	X
weedy	Indica	We170	O	O	X	O	X	X
weedy	Indica	We171	O	O	X	O	X	X
weedy	Indica	We172	O	O	X	O	X	X
weedy	Indica	We173	O	O	X	O	X	X
weedy	Indica	We174	O	O	X	O	X	X
weedy	Indica	We175	O	O	X	O	X	X
weedy	Indica	We176	O	O	X	O	X	X
weedy	Indica	We177	O	O	X	O	X	X
weedy	Indica	We178	O	O	X	O	X	X
weedy	Indica	We179	O	O	X	O	X	X
weedy	Indica	We180	O	O	X	O	X	X
weedy	Indica	We181	O	O	X	O	X	X
weedy	Indica	We182	O	O	X	O	O	O
weedy	Indica	We183	O	O	X	O	X	X
weedy	Indica	We184	O	O	X	O	X	X
weedy	Indica	We185	O	O	X	O	X	X
weedy	Indica	We186	O	O	X	O	X	X
weedy	Indica	We187	O	O	X	O	X	X
weedy	Indica	We188	O	O	X	O	X	X
weedy	Indica	We189	O	O	X	O	X	X
weedy	Indica	We190	O	O	X	O	X	X
weedy	Indica	We191	O	O	X	O	X	X
weedy	Indica	We192	O	O	X	O	X	X
weedy	Indica	We193	O	O	X	O	X	X
weedy	Indica	We194	O	O	X	O	X	X
weedy	Indica	We195	O	O	X	O	X	X
weedy	Indica	We196	O	O	X	O	X	X
weedy	Indica	We197	O	O	X	O	X	X
weedy	Indica	We198	O	O	X	O	X	X
weedy	Indica	We199	O	O	X	O	X	X
weedy	Indica	We200	O	O	X	O	X	X
weedy	Indica	We201	O	O	X	O	X	X
weedy	Indica	We202	O	O	X	O	X	X
weedy	Indica	We203	O	O	X	O	X	X
weedy	Indica	We204	O	O	X	O	X	X
weedy	Indica	We205	O	O	X	O	X	X
weedy	Indica	We206	O	O	X	O	X	X
weedy	Indica	We207	O	O	X	O	X	X
weedy	Indica	We208	O	O	X	O	X	X
weedy	Indica	We209	O	O	X	O	X	X
weedy	Indica	We211	O	O	X	O	X	X
weedy	Indica	We212	O	O	X	O	X	X
weedy	Indica	We215	O	O	X	O	X	X
weedy	Indica	We217	O	O	X	O	X	X
weedy	Indica	We219	O	O	X	O	X	X
weedy	Indica	We220	O	O	X	O	X	X
weedy	Indica	We221	O	O	X	O	X	X
weedy	Indica	We222	O	O	X	O	X	X
weedy	Indica	We223	O	O	X	O	X	X
weedy	Indica	We224	O	O	X	O	X	X
weedy	Indica	We225	O	O	X	O	X	X
weedy	Indica	We226	O	O	X	O	X	X
weedy	Indica	We227	O	O	X	O	X	X
weedy	Indica	We228	O	O	X	O	X	X
weedy	Indica	We229	O	O	X	O	X	X
weedy	Indica	We230	O	O	X	O	X	X
weedy	Indica	We231	O	O	X	O	X	X
weedy	Indica	We232	O	O	X	O	X	X
weedy	Indica	We233	O	O	X	O	X	X
weedy	Indica	We234	O	O	X	O	X	X
weedy	Indica	We235	O	O	X	O	X	X
weedy	Indica	We236	O	O	X	O	X	X
weedy	Indica	We237	O	O	X	O	X	X
weedy	Indica	We239	O	O	X	O	X	X
weedy	Indica	We240	O	O	X	O	X	X
weedy	Indica	We241	O	O	X	O	X	X
weedy	Indica	We242	O	O	X	O	X	X
weedy	Indica	We243	O	O	X	O	X	X
weedy	Indica	We244	O	O	X	O	X	X
weedy	Indica	We245	O	O	X	O	X	X
weedy	Indica	We246	O	O	X	O	O	X
weedy	Indica	We247	O	O	X	O	X	X
weedy	Indica	We248	O	O	X	O	X	X
weedy	Indica	We249	O	O	X	O	X	X
weedy	Indica	We250	O	O	X	O	X	X
weedy	Indica	We251	O	O	X	O	X	X
weedy	Indica	We252	O	O	X	O	X	X
weedy	Indica	We253	O	O	X	O	X	X
weedy	Indica	We254	O	O	X	O	X	X
weedy	Indica	We255	O	O	X	O	X	X
weedy	Indica	We256	O	O	X	O	X	X
weedy	Indica	We257	O	O	X	O	X	X
weedy	Indica	We258	O	O	X	O	X	X
weedy	Indica	We259	O	O	X	O	X	X
weedy	Indica	We260	O	O	X	O	X	X
weedy	Indica	We261	O	O	X	O	X	X
weedy	Indica	We262	O	O	X	O	X	X
weedy	Indica	We263	O	O	X	O	X	X
weedy	Indica	We264	O	O	X	O	X	X
weedy	Indica	We265	O	O	X	O	X	X
weedy	Indica	We266	O	O	X	O	X	X
weedy	Indica	We267	O	O	X	O	X	X
weedy	Indica	We268	O	O	X	O	X	X
weedy	Indica	We269	O	O	X	O	X	X
weedy	Indica	We270	O	O	X	O	X	X
weedy	Indica	We271	O	O	X	O	X	X
weedy	Indica	We272	O	O	X	O	X	X
weedy	Indica	We273	O	O	X	O	X	X
weedy	Indica	We274	O	O	X	O	X	X
weedy	Indica	We275	O	O	X	O	X	X
weedy	Indica	We276	O	O	X	O	X	X
weedy	Indica	We277	O	O	X	O	X	X
weedy	Indica	We278	O	O	X	O	X	X
weedy	Indica	We279	O	O	X	O	X	X
weedy	Indica	We280	O	O	X	O	X	X
weedy	Indica	We281	O	O	X	O	X	X
weedy	Indica	We282	O	O	X	O	X	X
weedy	Indica	We283	O	O	X	O	X	X
weedy	Indica	We284	O	O	X	O	X	X
weedy	Indica	We285	O	O	X	O	X	X
weedy	Indica	We286	O	O	X	O	X	X
weedy	Indica	We287	O	O	X	O	X	X
weedy	Indica	We288	O	O	X	O	X	X
weedy	Indica	We290	O	O	X	O	X	X
	O	Used in analysis
	X	Not used in analysis
